# Supplementary material for: SOX2 participates in spermatogenesis of Zhikong scallop Chlamys farreri
Source: Sci Rep. 2019 Jan 11;9:76. doi: 10.1038/s41598-018-35983-3 (PMC6329761; doi:10.1038/s41598-018-35983-3)
Supplement: Supplementary file 1 — Dataset1 [file 41598_2018_35983_MOESM1_ESM.xlsx]

## Sheet: Title
SOX2 participates in spermatogenesis of Zhikong scallop Chlamys farreri
Shaoshuai Liang1,2, Danwen Liu1, Xixi Li1, Maokai Wei1, Xiaohan Yu1, Qi Li1, Huixin Ma1, Zhifeng Zhang1,*, Zhenkui Qin1,*
1 Ministry of Education Key Laboratory of Marine Genetics and Breeding, College of Marine Life Sciences, Ocean University of China, Qingdao, 266003, China
2 The Institute of Oceanology, Chinese Academy of Sciences, Qingdao, 266000, China
*Correspondence to: Zhenkui Qin (qinzk@ouc.edu.cn, 86-532-82032780) and Zhifeng Zhang (zzfp107@ouc.edu.cn, 86-532-82031647).
Supplemental Table 1. Output statistics of sequencing
Supplemental Table 2. Summary statistics of C. farreri testis transcriptome de nove assembly and functional annotation
Supplemental Table 3. Summary of differentially expressed genes (DGEs)
Supplemental Table 4. DEGs enriched in apoptosis, P53 and TNF signaling pathways
Supplemental Figure 1. The length distribution of assembled contigs and unigenes in the sequenced cDNA library of C. farreri testis
Supplemental Figure 2. H_cluster of DEGs

## Sheet: Table S1
Supplemental Table 1. Output statistics of sequencing
Sample*	Raw reads	Clean reads	Q20%	Q30%	GC %
C1	46441376	44981334	0.9735	0.9362	0.4158
C2	41385780	39938508	0.9747	0.9393	0.4014
C3	45813028	44188134	0.9733	0.9358	0.4104
E1	45433822	43159772	0.973	0.935	0.4112
E2	51874298	50521392	0.9768	0.9429	0.4048
E3	41405442	40594422	0.9675	0.921	0.4089
*C, blank group; E, sox2-dsRNA injected group. The number 1, 2, 3 represrnt duplicated samples.

## Sheet: Table S2
Supplemental Table 2. Summary statistics of C. farreri testis transcriptome de nove assembly and functional annotation
Category	Count
Number of total raw reads	272353746
Number of total clean reads	263383562
Number of unigenes	131340
Total length (nt) of total contigs	170898882
Mean length (nt) of total contigs	832
N50 (nt) of total contigs	1551
Total length (nt) of total unigenes	150970020
Mean length (nt) of total unigenes	1149
N50 (nt) of total unigenes	1807
Unigenes with Nr	44,527 (33.9% of 131,340 unigenes)
Unigenes with Nt	9,859 (7.5%)
Unigenes with Swiss-Prot	32,010 (24.37%)
Unigenes with KOG	17,186 (13.08%)
Unigenes with PFAM	41,205 (31.37%)
Unigenes with GO	41,327 (31.46%)
Unigenes with KO	15,901 (12.1%)

## Sheet: Table S3
Supplemental Table 3. Summary of differentially expressed genes (DGEs)
Gene ID*	Log2FoldChange	p-value	FDR	Nr Evalue	Nr Description	Swissprot Evalue	Swissprot Description	GO Biological Pathway	BP Description	GO Molecular Function	MF Description	GO Cellular Component	CC Description
Cluster-16984.33972	-8.0177	7.41e-20	4.54e-15	2.2e-115	PREDICTED: uncharacterized protein LOC105338236 [Crassostrea gigas]	--	--	--	--	--	--	GO:0019028	viral capsid
Cluster-16984.52027	-4.7046	1.5e-19	4.6e-15	3.1e-55	PREDICTED: uncharacterized protein LOC105321541 [Crassostrea gigas]>gi|405963601|gb|EKC29163.1| ariadne-1-like protein [Crassostrea gigas]	3.2e-28	Probable E3 ubiquitin-protein ligase ARI3 OS=Arabidopsis thaliana GN=ARI3 PE=2 SV=1	--	--	--	--	--	--
Cluster-16984.56677	6.3925	3.89e-19	7.94e-15	--	--	--	--	--	--	--	--	--	--
Cluster-16984.78528	6.4579	1.82e-17	2.79e-13	1.1e-90	PREDICTED: phytanoyl-CoA dioxygenase domain-containing protein 1-like [Aplysia californica]	3.3e-13	Probable alpha-ketoglutarate-dependent hypophosphite dioxygenase OS=Pseudomonas stutzeri GN=htxA PE=3 SV=1	--	--	--	--	--	--
Cluster-16984.42936	10.403	1.36e-16	1.66e-12	8.1e-213	hypothetical protein LOTGIDRAFT_184532 [Lottia gigantea]>gi|556094110|gb|ESO82763.1| hypothetical protein LOTGIDRAFT_184532 [Lottia gigantea]	4.4e-206	Adenosylhomocysteinase A OS=Xenopus laevis GN=ahcy-a PE=2 SV=1	GO:0006550//GO:0006633//GO:0006520//GO:0019354//GO:0018874//GO:0006554//GO:0006555//GO:0006813//GO:0009396//GO:0006568//GO:0006631//GO:0006552//GO:0006730//GO:0046487//GO:0006574//GO:0055114//GO:0006779	isoleucine catabolic process//fatty acid biosynthetic process//cellular amino acid metabolic process//siroheme biosynthetic process//benzoate metabolic process//lysine catabolic process//methionine metabolic process//potassium ion transport//folic acid-containing compound biosynthetic process//tryptophan metabolic process//fatty acid metabolic process//leucine catabolic process//one-carbon metabo…	GO:0016491//GO:0003857//GO:0003824//GO:0043115//GO:0004013//GO:0051287//GO:0004488	oxidoreductase activity//3-hydroxyacyl-CoA dehydrogenase activity//catalytic activity//precorrin-2 dehydrogenase activity//adenosylhomocysteinase activity//NAD binding//methylenetetrahydrofolate dehydrogenase (NADP+) activity	--	--
Cluster-16984.37481	4.1405	5.43e-16	5.55e-12	6.4e-61	interferon regulatory factor 1/2-like 1 [Mytilus galloprovincialis]	9.5e-36	Interferon regulatory factor 2 OS=Mus musculus GN=Irf2 PE=1 SV=1	--	--	GO:0000975	regulatory region DNA binding	--	--
Cluster-16984.24894	9.3934	1.16e-15	1.02e-11	7.8e-52	Putative RNA-directed DNA polymerase from transposon BS [Crassostrea gigas]	--	--	--	--	--	--	--	--
Cluster-16984.42852	9.7185	2.42e-15	1.85e-11	2.1e-77	ribosomal protein L24 [Azumapecten farreri]	2.5e-62	Probable ribosome biogenesis protein RLP24 OS=Mus musculus GN=Rsl24d1 PE=2 SV=1	GO:0046168//GO:0055114	glycerol-3-phosphate catabolic process//oxidation-reduction process	GO:0016616//GO:0051287	oxidoreductase activity, acting on the CH-OH group of donors, NAD or NADP as acceptor//NAD binding	--	--
Cluster-16984.46328	8.1931	3.03e-15	2.06e-11	--	--	--	--	--	--	--	--	GO:0031224	intrinsic component of membrane
Cluster-16984.44532	7.8955	1.15e-14	7.06e-11	--	--	--	--	--	--	--	--	--	--
Cluster-16984.54912	11.72	3.17e-13	1.76e-09	4.1e-134	PREDICTED: sphingolipid delta(4)-desaturase DES1-like [Crassostrea gigas]	3e-116	Sphingolipid delta(4)-desaturase DES1 OS=Xenopus tropicalis GN=degs1 PE=2 SV=1	GO:0006629	lipid metabolic process	GO:0008270//GO:0046872	zinc ion binding//metal ion binding	--	--
Cluster-16984.47408	11.392	2.16e-12	1.1e-08	1.6e-251	PREDICTED: alpha-aminoadipic semialdehyde dehydrogenase-like [Crassostrea gigas]	2.8e-224	Alpha-aminoadipic semialdehyde dehydrogenase OS=Bos taurus GN=ALDH7A1 PE=2 SV=4	GO:0008152//GO:0055114	metabolic process//oxidation-reduction process	GO:0030151//GO:0016491	molybdenum ion binding//oxidoreductase activity	--	--
Cluster-16984.39031	6.1742	2.35e-12	1.11e-08	--	--	--	--	GO:0015931//GO:0033227	nucleobase-containing compound transport//dsRNA transport	GO:0051033	RNA transmembrane transporter activity	GO:0016021	integral component of membrane
Cluster-16984.79203	4.1672	4.79e-12	2.1e-08	6.7e-47	hypothetical protein SAMD00019534_109500 [Acytostelium subglobosum LB1]>gi|735850262|dbj|GAM27774.1| hypothetical protein SAMD00019534_109500 [Acytostelium subglobosum LB1]	--	--	GO:0055114//GO:0006534//GO:0046439//GO:0019530	oxidation-reduction process//cysteine metabolic process//L-cysteine metabolic process//taurine metabolic process	GO:0017172//GO:0016702//GO:0005506	cysteine dioxygenase activity//oxidoreductase activity, acting on single donors with incorporation of molecular oxygen, incorporation of two atoms of oxygen//iron ion binding	--	--
Cluster-16984.47835	7.6924	1.25e-11	5.09e-08	--	--	--	--	--	--	--	--	--	--
Cluster-16984.35239	5.6785	1.63e-11	6.04e-08	6e-31	interferon regulatory factor [Takifugu rubripes]	1.4e-27	Interferon regulatory factor 2 OS=Homo sapiens GN=IRF2 PE=1 SV=2	GO:0006355	regulation of transcription, DNA-templated	GO:0000975//GO:0043565//GO:0008270//GO:0003700	regulatory region DNA binding//sequence-specific DNA binding//zinc ion binding//transcription factor activity, sequence-specific DNA binding	GO:0005634//GO:0005667	nucleus//transcription factor complex
Cluster-16984.80736	3.7562	1.68e-11	6.04e-08	1.3e-153	PREDICTED: cis-aconitate decarboxylase-like [Crassostrea gigas]	2.2e-116	Cis-aconitate decarboxylase OS=Homo sapiens GN=IRG1 PE=1 SV=1	--	--	GO:0016829	lyase activity	--	--
Cluster-16984.29710	7.4643	2.19e-11	7.45e-08	5.2e-15	hypothetical protein CGI_10004709 [Crassostrea gigas]	--	--	--	--	--	--	--	--
Cluster-16984.31986	-7.601	2.75e-11	8.87e-08	3.5e-09	PREDICTED: uncharacterized protein LOC105323899 [Crassostrea gigas]	--	--	--	--	--	--	--	--
Cluster-16984.59809	-11.079	4.93e-11	1.51e-07	0	PREDICTED: protein fantom-like isoform X3 [Crassostrea gigas]	5.9e-231	Protein fantom OS=Homo sapiens GN=RPGRIP1L PE=1 SV=2	--	--	GO:0005515	protein binding	--	--
Cluster-16984.18311	10.79	5.91e-11	1.72e-07	2.3e-47	PREDICTED: beta-1,3-galactosyltransferase brn-like [Crassostrea gigas]>gi|762163357|ref|XP_011419967.1| PREDICTED: beta-1,3-galactosyltransferase brn-like [Crassostrea gigas]	8e-32	Beta-1,3-galactosyltransferase brn OS=Drosophila melanogaster GN=brn PE=2 SV=2	GO:0006486	protein glycosylation	GO:0008378	galactosyltransferase activity	GO:0016020	membrane
Cluster-16984.63980	-5.9607	6.94e-11	1.93e-07	9.9e-22	hypothetical protein LOTGIDRAFT_168530 [Lottia gigantea]>gi|556096013|gb|ESO84665.1| hypothetical protein LOTGIDRAFT_168530 [Lottia gigantea]	5.9e-06	Zinc finger MYND domain-containing protein 10 homolog OS=Drosophila melanogaster GN=CG11253 PE=1 SV=1	--	--	--	--	--	--
Cluster-16984.57331	8.1537	7.82e-11	2.03e-07	--	--	--	--	--	--	--	--	--	--
Cluster-16984.61413	4.2087	7.95e-11	2.03e-07	6e-07	hypothetical protein BRAFLDRAFT_199990 [Branchiostoma floridae]>gi|229284597|gb|EEN55332.1| hypothetical protein BRAFLDRAFT_199990, partial [Branchiostoma floridae]	--	--	GO:0006508	proteolysis	GO:0004222//GO:0008270	metalloendopeptidase activity//zinc ion binding	GO:0031012	extracellular matrix
Cluster-16984.25784	10.713	9.41e-11	2.3e-07	8.1e-44	PREDICTED: uncharacterized protein LOC105320871 [Crassostrea gigas]	--	--	GO:0006355	regulation of transcription, DNA-templated	GO:0003677//GO:0003700	DNA binding//transcription factor activity, sequence-specific DNA binding	GO:0005667//GO:0005634	transcription factor complex//nucleus
Cluster-16984.43938	-11.016	9.83e-11	2.32e-07	0	Nipped-B-like protein [Crassostrea gigas]	0	Nipped-B-like protein OS=Mus musculus GN=Nipbl PE=1 SV=1	GO:0006534//GO:0042967//GO:0006535	cysteine metabolic process//acyl-carrier-protein biosynthetic process//cysteine biosynthetic process from serine	GO:0005515//GO:0009001	protein binding//serine O-acetyltransferase activity	GO:0005737	cytoplasm
Cluster-16984.42347	-11.209	1.05e-10	2.37e-07	4.2e-155	PREDICTED: flotillin-1-like isoform X1 [Aplysia californica]	9.5e-139	Flotillin-1 OS=Drosophila melanogaster GN=Flo-1 PE=2 SV=1	--	--	--	--	--	--
Cluster-16984.34110	10.675	1.14e-10	2.49e-07	1.3e-79	PREDICTED: neural Wiskott-Aldrich syndrome protein-like isoform X2 [Aplysia californica]	1.8e-36	Neural Wiskott-Aldrich syndrome protein OS=Bos taurus GN=WASL PE=1 SV=1	GO:0006810	transport	GO:0003779	actin binding	GO:0005634//GO:0016020	nucleus//membrane
Cluster-16984.59807	10.669	1.34e-10	2.84e-07	0	PREDICTED: protein fantom-like isoform X3 [Crassostrea gigas]	5.9e-231	Protein fantom OS=Homo sapiens GN=RPGRIP1L PE=1 SV=2	--	--	GO:0005515	protein binding	--	--
Cluster-16984.39178	6.8775	1.55e-10	3.05e-07	--	--	--	--	--	--	--	--	--	--
Cluster-16984.58992	11.236	1.51e-10	3.05e-07	1.9e-88	rna-directed dna polymerase from mobile element jockey-like protein [Lasius niger]	1.7e-39	Probable RNA-directed DNA polymerase from transposon BS OS=Drosophila melanogaster GN=RTase PE=2 SV=1	GO:0006355	regulation of transcription, DNA-templated	GO:0008270//GO:0003677//GO:0003700//GO:0005515	zinc ion binding//DNA binding//transcription factor activity, sequence-specific DNA binding//protein binding	GO:0005667	transcription factor complex
Cluster-16984.45459	-10.623	2.67e-10	5.11e-07	--	--	--	--	GO:0015693	magnesium ion transport	GO:0015095	magnesium ion transmembrane transporter activity	GO:0016021	integral component of membrane
Cluster-16984.40782	2.6549	2.82e-10	5.23e-07	2.4e-14	PREDICTED: uncharacterized protein LOC105344292 [Crassostrea gigas]>gi|762134245|ref|XP_011450345.1| PREDICTED: uncharacterized protein LOC105344292 [Crassostrea gigas]>gi|762134247|ref|XP_011450348.1| PREDICTED: uncharacterized protein LOC105344292 [Crassostrea gigas]>gi|762134249|ref|XP_011450349.1| PREDICTED: uncharacterized protein LOC105344292 [Crassostrea gigas]>gi|405962088|gb|EKC27796.1| …	--	--	--	--	--	--	--	--
Cluster-16984.57158	-5.8543	3.06e-10	5.52e-07	2.7e-33	TC1-like transposase [Cyprinus carpio]	8e-25	Transposable element Tcb1 transposase OS=Caenorhabditis briggsae PE=3 SV=1	GO:0035556//GO:0015074//GO:0006313	intracellular signal transduction//DNA integration//transposition, DNA-mediated	GO:0003677	DNA binding	--	--
Cluster-16984.44603	-8.3642	3.35e-10	5.87e-07	--	--	--	--	--	--	--	--	--	--
Cluster-16984.43475	-3.2373	3.9e-10	6.45e-07	4.5e-106	PREDICTED: uncharacterized protein LOC105327994 [Crassostrea gigas]	1.8e-41	Uncharacterized protein C18H10.09 OS=Schizosaccharomyces pombe (strain 972 / ATCC 24843) GN=SPBC18H10.09 PE=3 SV=2	GO:0006260//GO:0019079	DNA replication//viral genome replication	GO:0008270//GO:0030337	zinc ion binding//DNA polymerase processivity factor activity	GO:0042575	DNA polymerase complex
Cluster-16984.53772	-3.3643	3.81e-10	6.45e-07	2.7e-218	PREDICTED: fibulin-2-like [Crassostrea gigas]	1.6e-109	Fibulin-2 OS=Mus musculus GN=Fbln2 PE=1 SV=2	--	--	GO:0005509//GO:0005515	calcium ion binding//protein binding	--	--
Cluster-16984.52414	-6.2202	4.45e-10	7.17e-07	1.3e-44	hypothetical protein LOTGIDRAFT_235977 [Lottia gigantea]>gi|556096255|gb|ESO84907.1| hypothetical protein LOTGIDRAFT_235977 [Lottia gigantea]	--	--	GO:0015991	ATP hydrolysis coupled proton transport	GO:0005515//GO:0016820	protein binding//hydrolase activity, acting on acid anhydrides, catalyzing transmembrane movement of substances	GO:0000221	vacuolar proton-transporting V-type ATPase, V1 domain
Cluster-16984.11244	10.446	4.66e-10	7.31e-07	--	--	--	--	--	--	--	--	--	--
Cluster-16984.46819	5.2278	4.86e-10	7.35e-07	3.1e-152	PREDICTED: serine incorporator 1-like isoform X4 [Crassostrea gigas]	3.5e-103	Serine incorporator 3 OS=Pongo abelii GN=SERINC3 PE=2 SV=1	--	--	--	--	GO:0016020	membrane
Cluster-16984.56312	-6.3417	4.92e-10	7.35e-07	9.4e-35	PREDICTED: uncharacterized protein LOC105317758 isoform X2 [Crassostrea gigas]	--	--	--	--	--	--	--	--
Cluster-16984.33006	10.481	5.15e-10	7.5e-07	--	--	--	--	--	--	--	--	--	--
Cluster-16984.43391	-10.414	6.45e-10	8.78e-07	2.5e-17	hypothetical protein CGI_10012723 [Crassostrea gigas]	--	--	--	--	--	--	--	--
Cluster-16984.44993	10.344	6.41e-10	8.78e-07	1.1e-121	PREDICTED: PERQ amino acid-rich with GYF domain-containing protein 2-like [Crassostrea gigas]	1.8e-34	PERQ amino acid-rich with GYF domain-containing protein 2 OS=Mus musculus GN=Gigyf2 PE=1 SV=2	--	--	GO:0005515	protein binding	--	--
Cluster-16984.65745	-10.575	6.18e-10	8.78e-07	0	Armadillo repeat-containing protein 3 [Crassostrea gigas]	9.2e-78	Armadillo repeat-containing protein 3 OS=Homo sapiens GN=ARMC3 PE=2 SV=2	GO:0016192//GO:0006886//GO:0015991	vesicle-mediated transport//intracellular protein transport//ATP hydrolysis coupled proton transport	GO:0005515//GO:0016820	protein binding//hydrolase activity, acting on acid anhydrides, catalyzing transmembrane movement of substances	GO:0000221//GO:0030117	vacuolar proton-transporting V-type ATPase, V1 domain//membrane coat
Cluster-16984.47421	4.9929	7.19e-10	9.57e-07	6.5e-61	interferon regulatory factor 1/2-like 1 [Mytilus galloprovincialis]	9.6e-36	Interferon regulatory factor 2 OS=Mus musculus GN=Irf2 PE=1 SV=1	--	--	GO:0000975	regulatory region DNA binding	--	--
Cluster-16984.33961	-10.378	7.47e-10	9.74e-07	4.7e-256	PREDICTED: lactadherin-like isoform X1 [Crassostrea gigas]	1.6e-38	Lactadherin OS=Mus musculus GN=Mfge8 PE=1 SV=3	GO:0006850	mitochondrial pyruvate transport	--	--	GO:0005743	mitochondrial inner membrane
Cluster-16984.32355	-7.682	7.92e-10	1.01e-06	--	--	--	--	--	--	--	--	--	--
Cluster-16984.26284	-10.83	8.74e-10	1.09e-06	--	--	--	--	--	--	--	--	--	--
Cluster-16984.36476	-10.249	1e-09	1.23e-06	1.7e-32	hypothetical protein LOTGIDRAFT_231528 [Lottia gigantea]>gi|556108680|gb|ESO97332.1| hypothetical protein LOTGIDRAFT_231528 [Lottia gigantea]	1.5e-17	28S ribosomal protein S23, mitochondrial OS=Homo sapiens GN=MRPS23 PE=1 SV=2	GO:0006412//GO:0042254//GO:0015031//GO:0051262	translation//ribosome biogenesis//protein transport//protein tetramerization	GO:0051082//GO:0003735	unfolded protein binding//structural constituent of ribosome	GO:0005840//GO:0005763	ribosome//mitochondrial small ribosomal subunit
Cluster-16984.23732	10.604	1.12e-09	1.34e-06	--	--	--	--	--	--	--	--	--	--
Cluster-16984.43091	-4.9144	1.25e-09	1.44e-06	2.9e-50	PREDICTED: eukaryotic translation initiation factor 5A-1-like isoform X1 [Haplochromis burtoni]	5.5e-49	Eukaryotic translation initiation factor 5A-1 OS=Oryctolagus cuniculus GN=EIF5A PE=1 SV=2	GO:0045901//GO:0045905//GO:0006452//GO:0006448	positive regulation of translational elongation//positive regulation of translational termination//translational frameshifting//regulation of translational elongation	GO:0043022//GO:0003723//GO:0003746	ribosome binding//RNA binding//translation elongation factor activity	GO:0005840	ribosome
Cluster-16984.70242	10.357	1.25e-09	1.44e-06	3.2e-58	Zinc finger CW-type PWWP domain protein 2 [Crassostrea gigas]	3e-24	Zinc finger CW-type PWWP domain protein 2 OS=Homo sapiens GN=ZCWPW2 PE=1 SV=1	--	--	GO:0008270//GO:0003677	zinc ion binding//DNA binding	--	--
Cluster-16984.37340	-7.4025	1.39e-09	1.58e-06	1.3e-23	hypothetical protein CGI_10028433 [Crassostrea gigas]	--	--	--	--	--	--	--	--
Cluster-16984.51599	-10.214	1.46e-09	1.62e-06	5e-226	PREDICTED: mediator of RNA polymerase II transcription subunit 17-like isoform X2 [Crassostrea gigas]	3.8e-133	Mediator of RNA polymerase II transcription subunit 17 OS=Anopheles gambiae GN=MED17 PE=3 SV=2	GO:0006357//GO:0007283	regulation of transcription from RNA polymerase II promoter//spermatogenesis	GO:0003677//GO:0001104	DNA binding//RNA polymerase II transcription cofactor activity	GO:0005634//GO:0016592//GO:0000786	nucleus//mediator complex//nucleosome
Cluster-16984.33834	10.233	1.63e-09	1.78e-06	--	--	--	--	--	--	--	--	--	--
Cluster-16984.58865	10.367	1.72e-09	1.85e-06	--	--	--	--	--	--	--	--	--	--
Cluster-16984.63225	10.113	2.24e-09	2.36e-06	--	--	--	--	GO:0005985//GO:0005978//GO:0005982	sucrose metabolic process//glycogen biosynthetic process//starch metabolic process	GO:0004373	glycogen (starch) synthase activity	--	--
Cluster-16984.42597	10.222	2.39e-09	2.48e-06	2.6e-23	hypothetical protein LOTGIDRAFT_229978 [Lottia gigantea]>gi|556116247|gb|ESP04899.1| hypothetical protein LOTGIDRAFT_229978 [Lottia gigantea]	2e-15	Zinc finger CCCH domain-containing protein 13 OS=Homo sapiens GN=ZC3H13 PE=1 SV=1	--	--	GO:0046872//GO:0005515	metal ion binding//protein binding	--	--
Cluster-16984.30608	7.8399	3.13e-09	3.09e-06	--	--	--	--	--	--	--	--	--	--
Cluster-16984.34112	-10.128	3.09e-09	3.09e-06	1.3e-79	PREDICTED: neural Wiskott-Aldrich syndrome protein-like isoform X2 [Aplysia californica]	1.8e-36	Neural Wiskott-Aldrich syndrome protein OS=Bos taurus GN=WASL PE=1 SV=1	GO:0006810	transport	GO:0003779	actin binding	GO:0016020//GO:0005634	membrane//nucleus
Cluster-16984.45656	-6.2101	3.09e-09	3.09e-06	--	--	--	--	GO:0019058	viral life cycle	--	--	--	--
Cluster-16984.60628	-10.252	3.29e-09	3.2e-06	1.7e-57	PREDICTED: AN1-type zinc finger protein 3-like [Crassostrea gigas]	4.8e-31	AN1-type zinc finger protein 3 OS=Mus musculus GN=Zfand3 PE=2 SV=1	--	--	GO:0008270//GO:0003677	zinc ion binding//DNA binding	GO:0016021	integral component of membrane
Cluster-16984.13383	7.2512	3.35e-09	3.21e-06	--	--	--	--	--	--	--	--	--	--
Cluster-16984.44158	-6.3903	3.48e-09	3.28e-06	--	--	--	--	--	--	--	--	GO:0001772//GO:0097197//GO:0016021	immunological synapse//tetraspanin-enriched microdomain//integral component of membrane
Cluster-16984.23980	10.07	4.19e-09	3.89e-06	2.9e-310	PREDICTED: integrator complex subunit 11-like [Crassostrea gigas]	3.8e-273	Integrator complex subunit 11 OS=Gallus gallus GN=CPSF3L PE=2 SV=1	--	--	--	--	--	--
Cluster-16984.35137	10.012	4.39e-09	4.01e-06	--	--	--	--	--	--	--	--	--	--
Cluster-16984.55156	9.958	4.62e-09	4.17e-06	--	--	--	--	GO:0006810	transport	--	--	GO:0016021	integral component of membrane
Cluster-16984.21440	10.107	5.01e-09	4.45e-06	--	--	--	--	--	--	GO:0003677	DNA binding	--	--
Cluster-16984.34310	-6.2053	5.09e-09	4.45e-06	4.5e-143	PREDICTED: axoneme-associated protein mst101(2)-like [Crassostrea gigas]	4.6e-135	Dual specificity protein kinase CLK2 OS=Homo sapiens GN=CLK2 PE=1 SV=1	GO:0006468	protein phosphorylation	GO:0003677//GO:0016773//GO:0004672//GO:0005524	DNA binding//phosphotransferase activity, alcohol group as acceptor//protein kinase activity//ATP binding	GO:0016020	membrane
Cluster-16984.35682	-9.9625	5.16e-09	4.45e-06	--	--	--	--	--	--	--	--	--	--
Cluster-16984.35655	-5.3289	5.67e-09	4.83e-06	--	--	--	--	--	--	--	--	--	--
Cluster-16984.44883	6.6171	5.8e-09	4.87e-06	2.2e-19	hypothetical protein BRAFLDRAFT_117651 [Branchiostoma floridae]>gi|229279496|gb|EEN50274.1| hypothetical protein BRAFLDRAFT_117651 [Branchiostoma floridae]	1.8e-16	Uncharacterized protein KIAA1143 homolog OS=Xenopus laevis PE=2 SV=1	GO:0007049//GO:0048478//GO:0006974	cell cycle//replication fork protection//cellular response to DNA damage stimulus	--	--	GO:0005634	nucleus
Cluster-16984.52428	4.8567	6.08e-09	5.03e-06	--	--	--	--	--	--	--	--	--	--
Cluster-16984.12189	6.8696	7.4e-09	6.04e-06	--	--	--	--	--	--	--	--	--	--
Cluster-16984.22046	-9.8703	7.57e-09	6.1e-06	0	PREDICTED: disabled homolog 2-interacting protein-like isoform X4 [Crassostrea gigas]	5.4e-158	Disabled homolog 2-interacting protein OS=Mus musculus GN=Dab2ip PE=1 SV=1	GO:0006355//GO:0043087//GO:0045947//GO:0055114	regulation of transcription, DNA-templated//regulation of GTPase activity//negative regulation of translational initiation//oxidation-reduction process	GO:0008190//GO:0003700//GO:0043565//GO:0047134//GO:0005515	eukaryotic initiation factor 4E binding//transcription factor activity, sequence-specific DNA binding//sequence-specific DNA binding//protein-disulfide reductase activity//protein binding	GO:0009424//GO:0005667	bacterial-type flagellum hook//transcription factor complex
Cluster-16984.47091	7.2226	7.84e-09	6.15e-06	--	--	--	--	--	--	--	--	--	--
Cluster-16984.49861	-9.9326	7.81e-09	6.15e-06	1.1e-15	PREDICTED: CD151 antigen-like [Crassostrea gigas]	--	--	GO:0000160//GO:0006355	phosphorelay signal transduction system//regulation of transcription, DNA-templated	GO:0000287//GO:0003677//GO:0008253	magnesium ion binding//DNA binding//5'-nucleotidase activity	GO:0016021//GO:0005737	integral component of membrane//cytoplasm
Cluster-16984.56140	-9.8319	8.32e-09	6.42e-06	3.6e-37	PREDICTED: uncharacterized protein LOC101850038 isoform X3 [Aplysia californica]	8e-16	FH protein interacting protein FIP2 OS=Arabidopsis thaliana GN=FIP2 PE=1 SV=1	GO:0006606//GO:0006914//GO:0006308//GO:0051260//GO:0019069//GO:0015743	protein import into nucleus//autophagy//DNA catabolic process//protein homooligomerization//viral capsid assembly//malate transport	GO:0005515//GO:0005198//GO:0051082//GO:0008855	protein binding//structural molecule activity//unfolded protein binding//exodeoxyribonuclease VII activity	GO:0031083//GO:0030133//GO:0005815//GO:0009318//GO:0005882	BLOC-1 complex//transport vesicle//microtubule organizing center//exodeoxyribonuclease VII complex//intermediate filament
Cluster-16984.67550	9.8279	8.39e-09	6.42e-06	8.2e-266	PREDICTED: probable ATP-dependent RNA helicase DDX41 [Crassostrea gigas]>gi|405975997|gb|EKC40522.1| Putative ATP-dependent RNA helicase DDX41 [Crassostrea gigas]	1.7e-239	Probable ATP-dependent RNA helicase DDX41 OS=Mus musculus GN=Ddx41 PE=1 SV=2	GO:0017038	protein import	GO:0003677//GO:0008270//GO:0016787//GO:0003676//GO:0005524	DNA binding//zinc ion binding//hydrolase activity//nucleic acid binding//ATP binding	GO:0016020	membrane
Cluster-16984.81162	4.3357	9.02e-09	6.82e-06	6e-37	PREDICTED: baculoviral IAP repeat-containing protein 7-like [Crassostrea gigas]	4e-20	Baculoviral IAP repeat-containing protein 7-B OS=Xenopus laevis GN=birc7-b PE=2 SV=2	--	--	--	--	--	--
Cluster-16984.63513	7.5927	9.79e-09	7.31e-06	3.5e-75	PREDICTED: uncharacterized protein LOC105330678 isoform X2 [Crassostrea gigas]>gi|762096597|ref|XP_011430839.1| PREDICTED: uncharacterized protein LOC105330678 isoform X2 [Crassostrea gigas]>gi|762096599|ref|XP_011430840.1| PREDICTED: uncharacterized protein LOC105330678 isoform X2 [Crassostrea gigas]>gi|762096601|ref|XP_011430841.1| PREDICTED: uncharacterized protein LOC105330678 isoform X2 [Cra…	5.3e-23	Stimulator of interferon genes protein OS=Xenopus tropicalis GN=tmem173 PE=2 SV=1	GO:0002218//GO:0032481//GO:0007165	activation of innate immune response//positive regulation of type I interferon production//signal transduction	GO:0005515	protein binding	--	--
Cluster-16984.45248	-10.452	1.19e-08	8.75e-06	--	--	--	--	--	--	--	--	--	--
Cluster-16984.64307	-8.2965	1.2e-08	8.75e-06	1.3e-09	PREDICTED: complement C1q-like protein 2 [Cavia porcellus]	2.1e-10	Complement C1q-like protein 2 OS=Mus musculus GN=C1ql2 PE=1 SV=1	GO:0030036	actin cytoskeleton organization	GO:0003779	actin binding	GO:0030054	cell junction
Cluster-16984.58139	5.1409	1.26e-08	9.1e-06	--	--	--	--	--	--	--	--	--	--
Cluster-16984.68976	-9.7578	1.34e-08	9.55e-06	9.3e-98	Coiled-coil domain-containing protein 42-like protein [Crassostrea gigas]	2.8e-09	Coiled-coil domain-containing protein 42 homolog OS=Nematostella vectensis GN=v1g187067 PE=3 SV=1	--	--	--	--	GO:0016021	integral component of membrane
Cluster-16984.62792	7.5632	1.39e-08	9.79e-06	4.5e-32	PREDICTED: uncharacterized protein LOC105340054 [Crassostrea gigas]	5.1e-07	SET domain-containing protein 14 OS=Caenorhabditis elegans GN=set-14 PE=3 SV=2	--	--	--	--	--	--
Cluster-16984.46212	-5.4612	1.42e-08	9.87e-06	2.3e-44	hypothetical protein LOTGIDRAFT_235977 [Lottia gigantea]>gi|556096255|gb|ESO84907.1| hypothetical protein LOTGIDRAFT_235977 [Lottia gigantea]	--	--	GO:0015991	ATP hydrolysis coupled proton transport	GO:0016820//GO:0005515	hydrolase activity, acting on acid anhydrides, catalyzing transmembrane movement of substances//protein binding	GO:0000221	vacuolar proton-transporting V-type ATPase, V1 domain
Cluster-16984.78596	5.8869	1.56e-08	1.08e-05	5.2e-29	PREDICTED: uncharacterized protein LOC105317328 [Crassostrea gigas]	2.5e-15	OTU domain-containing protein 1 OS=Mus musculus GN=Otud1 PE=2 SV=2	--	--	GO:0046872//GO:0003677	metal ion binding//DNA binding	--	--
Cluster-16984.78121	4.4001	1.62e-08	1.1e-05	2.1e-27	PREDICTED: uncharacterized protein LOC105320535 [Crassostrea gigas]>gi|405970458|gb|EKC35359.1| hypothetical protein CGI_10004105 [Crassostrea gigas]	--	--	GO:0006355	regulation of transcription, DNA-templated	--	--	--	--
Cluster-16984.42676	-7.753	1.68e-08	1.13e-05	--	--	--	--	--	--	--	--	GO:0019028	viral capsid
Cluster-16984.34119	9.6533	1.7e-08	1.13e-05	3.6e-254	PREDICTED: armadillo repeat-containing protein 2-like isoform X1 [Crassostrea gigas]	4.9e-142	Armadillo repeat-containing protein 2 OS=Bos taurus GN=ARMC2 PE=4 SV=1	GO:0015992//GO:0006120//GO:0055114//GO:0046677//GO:0006814//GO:0006744//GO:0006355//GO:0043401	proton transport//mitochondrial electron transport, NADH to ubiquinone//oxidation-reduction process//response to antibiotic//sodium ion transport//ubiquinone biosynthetic process//regulation of transcription, DNA-templated//steroid hormone mediated signaling pathway	GO:0005515//GO:0003677//GO:0008137	protein binding//DNA binding//NADH dehydrogenase (ubiquinone) activity	--	--
Cluster-16984.25348	10.679	1.73e-08	1.14e-05	2.5e-08	PREDICTED: uncharacterized protein LOC105340478 isoform X2 [Crassostrea gigas]	--	--	GO:0006952	defense response	--	--	GO:0005576	extracellular region
Cluster-16984.39128	9.8699	1.81e-08	1.18e-05	--	--	--	--	--	--	--	--	--	--
Cluster-16984.57082	-8.616	1.89e-08	1.22e-05	8.2e-61	PREDICTED: uncharacterized protein LOC105333444 [Crassostrea gigas]>gi|762104394|ref|XP_011434733.1| PREDICTED: uncharacterized protein LOC105333444 [Crassostrea gigas]	--	--	--	--	--	--	--	--
Cluster-16984.34622	-5.6707	2.07e-08	1.32e-05	3.7e-22	PREDICTED: uncharacterized protein LOC105326379 [Crassostrea gigas]	--	--	GO:0006206//GO:0015074//GO:0019069//GO:0006351//GO:0006144	pyrimidine nucleobase metabolic process//DNA integration//viral capsid assembly//transcription, DNA-templated//purine nucleobase metabolic process	GO:0003899//GO:0003677	DNA-directed RNA polymerase activity//DNA binding	GO:0005730//GO:0042025	nucleolus//host cell nucleus
Cluster-16984.54844	-5.7475	2.28e-08	1.44e-05	--	--	--	--	--	--	--	--	--	--
Cluster-16984.47831	-9.5986	2.44e-08	1.53e-05	1e-294	PREDICTED: E3 ubiquitin-protein ligase TRIM9-like isoform X3 [Crassostrea gigas]	4.1e-203	E3 ubiquitin-protein ligase TRIM9 OS=Bos taurus GN=TRIM9 PE=2 SV=1	--	--	GO:0005515//GO:0008270//GO:0046872	protein binding//zinc ion binding//metal ion binding	GO:0005622	intracellular
Cluster-16984.60535	9.6444	2.47e-08	1.53e-05	2e-67	PREDICTED: probable signal peptidase complex subunit 2 isoform X2 [Crassostrea gigas]	2.2e-58	Probable signal peptidase complex subunit 2 OS=Xenopus tropicalis GN=spcs2 PE=2 SV=1	GO:0006465	signal peptide processing	GO:0008233	peptidase activity	GO:0016021//GO:0005787	integral component of membrane//signal peptidase complex
Cluster-16984.36546	-9.6001	2.91e-08	1.78e-05	6.8e-107	glutathione S-transferase zeta [Azumapecten farreri]	5.5e-64	Maleylacetoacetate isomerase OS=Mus musculus GN=Gstz1 PE=1 SV=1	--	--	GO:0005515	protein binding	--	--
Cluster-16984.43608	-7.8644	2.96e-08	1.79e-05	--	--	--	--	--	--	--	--	--	--
Cluster-16984.28910	-6.7018	3.3e-08	1.98e-05	--	--	--	--	--	--	--	--	--	--
Cluster-16984.53819	-7.6938	3.34e-08	1.99e-05	--	--	--	--	--	--	--	--	--	--
Cluster-16984.71698	9.9975	3.37e-08	1.99e-05	3.5e-132	PREDICTED: IQ domain-containing protein D-like [Crassostrea gigas]	5.6e-45	IQ domain-containing protein D OS=Homo sapiens GN=IQCD PE=2 SV=2	--	--	GO:0005515//GO:0005198	protein binding//structural molecule activity	GO:0019031//GO:0019028	viral envelope//viral capsid
Cluster-16984.54111	-9.8793	3.66e-08	2.13e-05	4.3e-140	PREDICTED: leucine-rich repeat-containing protein 71-like isoform X2 [Crassostrea gigas]	8.9e-61	Leucine-rich repeat-containing protein 71 OS=Homo sapiens GN=LRRC71 PE=2 SV=1	--	--	GO:0005515	protein binding	--	--
Cluster-16984.55479	-9.5229	3.84e-08	2.22e-05	--	--	--	--	--	--	--	--	--	--
Cluster-16984.58442	9.6349	4.42e-08	2.53e-05	--	--	--	--	--	--	--	--	--	--
Cluster-16984.52637	9.4915	4.65e-08	2.64e-05	2.3e-78	PREDICTED: ras-related protein Rap-2b-like [Crassostrea gigas]	6.8e-62	Ras-related protein Rap-2c OS=Bos taurus GN=RAP2C PE=2 SV=1	GO:0007264//GO:0015684	small GTPase mediated signal transduction//ferrous iron transport	GO:0015093//GO:0005524//GO:0003924//GO:0005525	ferrous iron transmembrane transporter activity//ATP binding//GTPase activity//GTP binding	GO:0016021	integral component of membrane
Cluster-16984.39711	9.4328	5.4e-08	3.04e-05	1.1e-64	PREDICTED: cdc42 homolog [Crassostrea gigas]>gi|405975345|gb|EKC39915.1| Cdc42-like protein [Crassostrea gigas]	8.4e-41	Cell division control protein 42 homolog OS=Rattus norvegicus GN=Cdc42 PE=1 SV=2	GO:0006355//GO:0007264//GO:0006576	regulation of transcription, DNA-templated//small GTPase mediated signal transduction//cellular biogenic amine metabolic process	GO:0016887//GO:0005515//GO:0005524//GO:0005525//GO:0003924//GO:0008134	ATPase activity//protein binding//ATP binding//GTP binding//GTPase activity//transcription factor binding	GO:0005667	transcription factor complex
Cluster-16984.54162	-3.9724	5.58e-08	3.11e-05	--	--	--	--	--	--	--	--	--	--
Cluster-16984.78892	9.4749	5.9e-08	3.26e-05	--	--	--	--	GO:0015992//GO:0006119//GO:0006118//GO:0055114	proton transport//oxidative phosphorylation//obsolete electron transport//oxidation-reduction process	GO:0008121	ubiquinol-cytochrome-c reductase activity	--	--
Cluster-16984.42151	-7.4364	6.31e-08	3.45e-05	--	--	--	--	--	--	--	--	--	--
Cluster-16984.59479	-5.9373	6.92e-08	3.75e-05	--	--	--	--	--	--	--	--	--	--
Cluster-16984.63365	9.3593	7.13e-08	3.83e-05	--	--	--	--	--	--	--	--	--	--
Cluster-16984.46026	3.0327	7.3e-08	3.89e-05	0	Nipped-B-like protein [Crassostrea gigas]	0	Nipped-B-like protein OS=Mus musculus GN=Nipbl PE=1 SV=1	GO:0006535//GO:0042967//GO:0006534	cysteine biosynthetic process from serine//acyl-carrier-protein biosynthetic process//cysteine metabolic process	GO:0009001//GO:0005515	serine O-acetyltransferase activity//protein binding	GO:0005737	cytoplasm
Cluster-16984.45328	9.7432	7.72e-08	4.07e-05	1.2e-171	PREDICTED: flotillin-2a-like [Aplysia californica]	1.4e-140	Flotillin-2 OS=Drosophila melanogaster GN=Flo-2 PE=2 SV=3	--	--	--	--	--	--
Cluster-16984.37913	-5.0045	7.91e-08	4.14e-05	3.3e-284	PREDICTED: elongation factor 2-like [Saccoglossus kowalevskii]	2.4e-282	Elongation factor 2 OS=Bos taurus GN=EEF2 PE=2 SV=3	--	--	GO:0005525	GTP binding	--	--
Cluster-16984.33907	9.3705	8.34e-08	4.33e-05	2.9e-27	PREDICTED: uncharacterized protein LOC105333445 [Crassostrea gigas]	--	--	GO:0006869//GO:0042157	lipid transport//lipoprotein metabolic process	GO:0008289//GO:0003723	lipid binding//RNA binding	GO:0005576	extracellular region
Cluster-16984.14868	-4.1981	9.11e-08	4.65e-05	4.8e-108	Neurogenic locus notch-like protein 1 [Crassostrea gigas]	2.6e-85	Neurogenic locus Notch protein OS=Drosophila melanogaster GN=N PE=1 SV=3	--	--	GO:0005509//GO:0005515	calcium ion binding//protein binding	--	--
Cluster-16984.53904	3.0923	9.12e-08	4.65e-05	--	--	--	--	--	--	--	--	--	--
Cluster-16984.43906	5.4038	9.33e-08	4.72e-05	--	--	--	--	GO:0051205	protein insertion into membrane	--	--	GO:0016021	integral component of membrane
Cluster-16984.39338	-9.3677	9.47e-08	4.75e-05	--	--	--	--	--	--	--	--	--	--
Cluster-16984.11610	7.7935	1.04e-07	5.18e-05	--	--	--	--	--	--	--	--	--	--
Cluster-16984.65731	-9.492	1.15e-07	5.7e-05	3.5e-310	PREDICTED: integrator complex subunit 11-like [Crassostrea gigas]	4.6e-273	Integrator complex subunit 11 OS=Gallus gallus GN=CPSF3L PE=2 SV=1	--	--	--	--	--	--
Cluster-16984.32681	8.1565	1.17e-07	5.72e-05	--	--	--	--	--	--	--	--	--	--
Cluster-16984.38651	-9.3592	1.18e-07	5.76e-05	--	--	--	--	GO:0042967	acyl-carrier-protein biosynthetic process	GO:0016407	acetyltransferase activity	--	--
Cluster-16984.56292	-4.2466	1.24e-07	5.98e-05	--	--	--	--	--	--	GO:0043565	sequence-specific DNA binding	--	--
Cluster-16984.33080	4.2597	1.26e-07	6.02e-05	--	--	--	--	--	--	--	--	--	--
Cluster-16984.49454	9.3328	1.31e-07	6.2e-05	--	--	--	--	--	--	--	--	--	--
Cluster-16984.42749	-9.3552	1.33e-07	6.27e-05	--	--	--	--	--	--	--	--	--	--
Cluster-16984.50341	9.2399	1.56e-07	7.31e-05	8.3e-46	PREDICTED: heme-binding protein 2-like [Crassostrea gigas]>gi|405956174|gb|EKC22947.1| Heme-binding protein 2 [Crassostrea gigas]	1.8e-27	Heme-binding protein 2 OS=Homo sapiens GN=HEBP2 PE=1 SV=1	--	--	--	--	--	--
Cluster-16984.35547	-6.5299	1.59e-07	7.36e-05	--	--	--	--	--	--	--	--	--	--
Cluster-16984.62389	-6.1645	1.61e-07	7.4e-05	--	--	--	--	--	--	--	--	--	--
Cluster-16984.63937	-7.6181	1.68e-07	7.67e-05	--	--	--	--	GO:0007275//GO:0055114	multicellular organismal development//oxidation-reduction process	GO:0016491	oxidoreductase activity	--	--
Cluster-16984.22095	-9.5142	1.73e-07	7.78e-05	1.2e-58	PREDICTED: UPF0686 protein C11orf1-like [Crassostrea gigas]	4.8e-28	UPF0686 protein C11orf1 homolog OS=Mus musculus PE=2 SV=1	--	--	--	--	GO:0005634	nucleus
Cluster-16984.78122	7.2313	1.73e-07	7.78e-05	--	--	--	--	--	--	--	--	--	--
Cluster-16984.13946	-9.2267	1.79e-07	8.01e-05	4.9e-51	hypothetical protein LOTGIDRAFT_231177 [Lottia gigantea]>gi|556110145|gb|ESO98797.1| hypothetical protein LOTGIDRAFT_231177 [Lottia gigantea]	5.3e-37	Nuclear fragile X mental retardation-interacting protein 1 OS=Homo sapiens GN=NUFIP1 PE=1 SV=2	--	--	GO:0046872	metal ion binding	--	--
Cluster-16984.64877	-9.2136	1.82e-07	8.06e-05	--	--	--	--	--	--	--	--	--	--
Cluster-16984.75988	-9.1726	1.83e-07	8.06e-05	--	--	--	--	--	--	--	--	--	--
Cluster-16984.54491	6.5441	1.85e-07	8.08e-05	2.8e-58	hypothetical protein BRAFLDRAFT_236936 [Branchiostoma floridae]>gi|229277118|gb|EEN47916.1| hypothetical protein BRAFLDRAFT_236936, partial [Branchiostoma floridae]	1.3e-47	Hemicentin-1 OS=Homo sapiens GN=HMCN1 PE=1 SV=2	--	--	GO:0005515	protein binding	--	--
Cluster-16984.37212	6.894	1.91e-07	8.31e-05	--	--	--	--	--	--	--	--	--	--
Cluster-16984.53537	4.5465	1.98e-07	8.56e-05	5.7e-85	hypothetical protein LOTGIDRAFT_232306 [Lottia gigantea]>gi|556105812|gb|ESO94464.1| hypothetical protein LOTGIDRAFT_232306 [Lottia gigantea]	3.4e-45	Protein C9orf72 OS=Homo sapiens GN=C9orf72 PE=1 SV=2	GO:0055114	oxidation-reduction process	GO:0016702	oxidoreductase activity, acting on single donors with incorporation of molecular oxygen, incorporation of two atoms of oxygen	--	--
Cluster-16984.78173	9.1875	2.09e-07	8.95e-05	3.1e-41	PREDICTED: nuclear pore complex protein DDB_G0274915 homolog isoform X1 [Crassostrea gigas]	5.7e-06	Nuclear pore complex protein NUP98A OS=Arabidopsis thaliana GN=NUP98A PE=1 SV=1	GO:0007165//GO:0050778//GO:0007259//GO:0051607	signal transduction//positive regulation of immune response//JAK-STAT cascade//defense response to virus	GO:0005125	cytokine activity	--	--
Cluster-16984.65882	9.3594	2.12e-07	9e-05	3.6e-49	PREDICTED: homeobox protein Nkx-2.5-like [Crassostrea gigas]>gi|405973136|gb|EKC37867.1| Homeobox protein Nkx-2.6 [Crassostrea gigas]	6.4e-38	Homeobox protein Nkx-2.5 OS=Gallus gallus GN=NKX-2.5 PE=2 SV=1	GO:0006094//GO:0006412//GO:0015977//GO:0006355//GO:0019643//GO:0042254//GO:0006099	gluconeogenesis//translation//carbon fixation//regulation of transcription, DNA-templated//reductive tricarboxylic acid cycle//ribosome biogenesis//tricarboxylic acid cycle	GO:0003677//GO:0008964//GO:0003735	DNA binding//phosphoenolpyruvate carboxylase activity//structural constituent of ribosome	GO:0005742//GO:0005840//GO:0005622	mitochondrial outer membrane translocase complex//ribosome//intracellular
Cluster-16984.41108	9.0933	2.27e-07	9.57e-05	--	--	--	--	--	--	--	--	--	--
Cluster-16984.82039	4.061	2.44e-07	0.00010234	0	PREDICTED: uncharacterized protein K02A2.6-like [Crassostrea gigas]	4.3e-60	Retrovirus-related Pol polyprotein from transposon 17.6 OS=Drosophila melanogaster GN=pol PE=3 SV=1	GO:0015074	DNA integration	--	--	GO:0005634	nucleus
Cluster-16984.67404	-9.1183	2.5e-07	0.00010406	--	--	--	--	--	--	--	--	--	--
Cluster-16984.30148	-7.1287	2.61e-07	0.00010821	--	--	--	--	--	--	--	--	--	--
Cluster-16984.34295	-9.1401	2.76e-07	0.00011362	--	--	--	--	--	--	--	--	--	--
Cluster-16984.31313	4.8839	2.81e-07	0.00011443	2.8e-51	PREDICTED: transcription factor MafK-like [Crassostrea gigas]>gi|405971288|gb|EKC36134.1| Transcription factor MafK [Crassostrea gigas]	1.1e-26	Transcription factor MafK OS=Gallus gallus GN=MAFK PE=2 SV=1	GO:0030001//GO:0007049//GO:0006914//GO:0043093//GO:0055085//GO:0006355//GO:0000917	metal ion transport//cell cycle//autophagy//FtsZ-dependent cytokinesis//transmembrane transport//regulation of transcription, DNA-templated//barrier septum assembly	GO:0043565//GO:0003677//GO:0046873//GO:0003700	sequence-specific DNA binding//DNA binding//metal ion transmembrane transporter activity//transcription factor activity, sequence-specific DNA binding	GO:0005667//GO:0005634//GO:0016020//GO:0005737	transcription factor complex//nucleus//membrane//cytoplasm
Cluster-16984.62284	-9.0423	2.82e-07	0.00011443	1.8e-56	PREDICTED: uncharacterized protein LOC105322252 [Crassostrea gigas]>gi|762080838|ref|XP_011419188.1| PREDICTED: uncharacterized protein LOC105322252 [Crassostrea gigas]>gi|405950812|gb|EKC18774.1| hypothetical protein CGI_10011036 [Crassostrea gigas]	--	--	--	--	--	--	--	--
Cluster-16984.39137	3.9024	2.9e-07	0.00011696	--	--	--	--	--	--	--	--	--	--
Cluster-16984.8835	-6.5989	2.93e-07	0.00011749	--	--	--	--	GO:0015074	DNA integration	--	--	--	--
Cluster-16984.19577	9.149	3.05e-07	0.00012063	2e-24	PREDICTED: uncharacterized protein LOC105321103 isoform X2 [Crassostrea gigas]	1.1e-14	Eukaryotic translation initiation factor 4 gamma 3 OS=Homo sapiens GN=EIF4G3 PE=1 SV=2	--	--	GO:0005515//GO:0008270	protein binding//zinc ion binding	--	--
Cluster-16984.45451	-4.4094	3.05e-07	0.00012063	--	--	--	--	--	--	--	--	--	--
Cluster-16984.38112	-7.3032	3.14e-07	0.00012342	3.1e-20	PREDICTED: probable splicing factor, arginine/serine-rich 6 isoform X2 [Crassostrea gigas]	1.3e-13	RNA-binding protein lark OS=Drosophila melanogaster GN=lark PE=1 SV=1	--	--	GO:0003676	nucleic acid binding	--	--
Cluster-16984.70244	-9.1224	3.28e-07	0.00012803	3.2e-58	Zinc finger CW-type PWWP domain protein 2 [Crassostrea gigas]	3.1e-24	Zinc finger CW-type PWWP domain protein 2 OS=Homo sapiens GN=ZCWPW2 PE=1 SV=1	--	--	GO:0008270//GO:0003677	zinc ion binding//DNA binding	--	--
Cluster-16984.25538	-9.4355	3.45e-07	0.00013366	--	--	--	--	--	--	--	--	--	--
Cluster-16984.32012	6.151	3.47e-07	0.00013366	--	--	--	--	--	--	--	--	--	--
Cluster-16984.25946	9.1319	3.56e-07	0.00013614	--	--	--	--	--	--	--	--	--	--
Cluster-16984.19419	6.8591	3.62e-07	0.00013776	--	--	--	--	--	--	--	--	--	--
Cluster-16984.37608	6.9022	3.67e-07	0.0001387	--	--	--	--	--	--	--	--	--	--
Cluster-16984.28078	-9.1206	3.88e-07	0.00014574	6.7e-51	PREDICTED: MORN repeat-containing protein 4-like [Crassostrea gigas]>gi|762140836|ref|XP_011453598.1| PREDICTED: MORN repeat-containing protein 4-like [Crassostrea gigas]	1.8e-43	MORN repeat-containing protein 4 OS=Bos taurus GN=MORN4 PE=2 SV=1	--	--	--	--	--	--
Cluster-16984.39411	3.4526	3.99e-07	0.0001492	6.1e-34	PREDICTED: CD40 ligand-like [Crassostrea gigas]>gi|762135337|ref|XP_011450915.1| PREDICTED: CD40 ligand-like [Crassostrea gigas]>gi|762135339|ref|XP_011450916.1| PREDICTED: CD40 ligand-like [Crassostrea gigas]>gi|762135341|ref|XP_011450917.1| PREDICTED: CD40 ligand-like [Crassostrea gigas]	3.4e-08	Tumor necrosis factor ligand superfamily member 6 OS=Rattus norvegicus GN=Faslg PE=2 SV=1	GO:0007165//GO:0006955	signal transduction//immune response	GO:0005164	tumor necrosis factor receptor binding	GO:0016020	membrane
Cluster-16984.73547	-5.3489	4.13e-07	0.00015346	--	--	--	--	--	--	--	--	--	--
Cluster-16984.29562	6.1778	4.25e-07	0.00015615	--	--	--	--	--	--	--	--	--	--
Cluster-16984.60609	-9.0452	4.26e-07	0.00015615	1.4e-74	PREDICTED: DNA repair-scaffolding protein-like isoform X2 [Crassostrea gigas]	3.2e-23	DNA repair-scaffolding protein OS=Mus musculus GN=Spidr PE=2 SV=1	GO:0006506	GPI anchor biosynthetic process	GO:0016758	transferase activity, transferring hexosyl groups	GO:0016021	integral component of membrane
Cluster-16984.29707	5.7362	4.32e-07	0.00015767	--	--	--	--	--	--	--	--	--	--
Cluster-16984.39033	-9.1411	4.43e-07	0.00016072	--	--	--	--	--	--	--	--	--	--
Cluster-16984.52113	5.6763	4.59e-07	0.00016522	1.1e-49	Interferon-induced protein 44-like protein [Crassostrea gigas]	--	--	--	--	--	--	--	--
Cluster-16984.22589	3.8002	4.71e-07	0.00016856	6.3e-56	PREDICTED: protein mab-21-like 3-like [Saccoglossus kowalevskii]	8.2e-35	Protein mab-21-like 3 OS=Mus musculus GN=Mab21L3 PE=2 SV=2	--	--	--	--	--	--
Cluster-16984.33270	-9.2664	4.74e-07	0.00016865	5.1e-98	PREDICTED: ABC transporter F family member 4-like [Crassostrea gigas]	6e-14	Microtubule-associated protein 9 OS=Mus musculus GN=Map9 PE=2 SV=2	GO:0009605	response to external stimulus	--	--	--	--
Cluster-16984.38448	5.2694	4.76e-07	0.00016865	--	--	--	--	--	--	--	--	--	--
Cluster-16984.10129	9.2785	4.87e-07	0.00016904	--	--	--	--	GO:0006813	potassium ion transport	GO:0005242	inward rectifier potassium channel activity	GO:0016021//GO:0008076	integral component of membrane//voltage-gated potassium channel complex
Cluster-16984.13029	-8.8978	4.85e-07	0.00016904	--	--	--	--	GO:0006888	ER to Golgi vesicle-mediated transport	--	--	GO:0005622	intracellular
Cluster-16984.21665	8.8911	4.88e-07	0.00016904	--	--	--	--	--	--	--	--	--	--
Cluster-16984.63978	-6.8623	4.8e-07	0.00016904	1.8e-31	hypothetical protein LOTGIDRAFT_168530 [Lottia gigantea]>gi|556096013|gb|ESO84665.1| hypothetical protein LOTGIDRAFT_168530 [Lottia gigantea]	6e-06	Zinc finger MYND domain-containing protein 10 homolog OS=Drosophila melanogaster GN=CG11253 PE=1 SV=1	--	--	--	--	--	--
Cluster-16984.40625	-8.9167	4.97e-07	0.00016998	2.2e-47	PREDICTED: carbohydrate sulfotransferase 1-like [Crassostrea gigas]	7.5e-19	Carbohydrate sulfotransferase 5 OS=Mus musculus GN=Chst5 PE=2 SV=1	--	--	GO:0004252//GO:0008146	serine-type endopeptidase activity//sulfotransferase activity	GO:0055036//GO:0019028	virion membrane//viral capsid
Cluster-16984.65912	-7.5281	4.96e-07	0.00016998	--	--	--	--	--	--	--	--	--	--
Cluster-16984.61092	-8.9617	5.28e-07	0.00017963	--	--	--	--	--	--	--	--	--	--
Cluster-16984.41620	-3.2685	5.47e-07	0.00018524	2.3e-123	PREDICTED: methylmalonic aciduria type A protein, mitochondrial-like, partial [Crassostrea gigas]	1.1e-112	Methylmalonic aciduria type A homolog, mitochondrial OS=Mus musculus GN=Mmaa PE=2 SV=1	--	--	GO:0005525//GO:0098519//GO:0016887//GO:0005524	GTP binding//nucleotide phosphatase activity, acting on free nucleotides//ATPase activity//ATP binding	--	--
Cluster-16984.29121	4.767	5.62e-07	0.00018904	--	--	--	--	--	--	--	--	--	--
Cluster-16984.41814	-4.9701	5.77e-07	0.00019302	--	--	--	--	GO:0006470//GO:0009405//GO:0006570	protein dephosphorylation//pathogenesis//tyrosine metabolic process	GO:0004725	protein tyrosine phosphatase activity	--	--
Cluster-16984.61881	-9.0902	5.93e-07	0.00019743	--	--	--	--	GO:0015979	photosynthesis	--	--	GO:0009539//GO:0016020//GO:0009523	photosystem II reaction center//membrane//photosystem II
Cluster-16984.63135	6.0954	5.98e-07	0.00019792	4.9e-57	PREDICTED: GTPase IMAP family member 7-like [Crassostrea gigas]>gi|405978323|gb|EKC42724.1| GTPase IMAP family member 7 [Crassostrea gigas]	1.5e-40	GTPase IMAP family member 7 OS=Homo sapiens GN=GIMAP7 PE=1 SV=1	GO:0010508//GO:0015684	positive regulation of autophagy//ferrous iron transport	GO:0005524//GO:0015093//GO:0003924//GO:0005525//GO:0016887	ATP binding//ferrous iron transmembrane transporter activity//GTPase activity//GTP binding//ATPase activity	GO:0016021	integral component of membrane
Cluster-16984.66365	8.9672	6.04e-07	0.00019877	5.1e-202	PREDICTED: glutaryl-CoA dehydrogenase, mitochondrial-like [Crassostrea gigas]	2e-182	Glutaryl-CoA dehydrogenase, mitochondrial OS=Bos taurus GN=GCDH PE=2 SV=1	GO:0006118//GO:0055114//GO:0008152	obsolete electron transport//oxidation-reduction process//metabolic process	GO:0003995//GO:0016627//GO:0050660	acyl-CoA dehydrogenase activity//oxidoreductase activity, acting on the CH-CH group of donors//flavin adenine dinucleotide binding	--	--
Cluster-16984.37393	8.9417	6.24e-07	0.00020423	--	--	--	--	--	--	--	--	--	--
Cluster-16984.77859	8.8599	6.44e-07	0.0002098	--	--	--	--	--	--	--	--	--	--
Cluster-16984.21838	8.8075	6.54e-07	0.00021192	1.4e-66	PREDICTED: LOW QUALITY PROTEIN: zinc finger protein 227-like [Tursiops truncatus]	6.9e-66	Zinc finger protein 233 OS=Homo sapiens GN=ZNF233 PE=2 SV=3	GO:0006464//GO:0006888//GO:0006886//GO:0046034//GO:0035556//GO:0006144	cellular protein modification process//ER to Golgi vesicle-mediated transport//intracellular protein transport//ATP metabolic process//intracellular signal transduction//purine nucleobase metabolic process	GO:0008270//GO:0016151//GO:0005515//GO:0003677//GO:0046872//GO:0004017//GO:0005506	zinc ion binding//nickel cation binding//protein binding//DNA binding//metal ion binding//adenylate kinase activity//iron ion binding	GO:0030127//GO:0045202	COPII vesicle coat//synapse
Cluster-34570.1	-6.8909	6.58e-07	0.00021199	6e-53	hypothetical protein EH28_02941 [Larimichthys crocea]	2e-11	Transcriptional regulatory protein PHO23 OS=Saccharomyces cerevisiae (strain ATCC 204508 / S288c) GN=PHO23 PE=1 SV=1	--	--	GO:0004527//GO:0005515//GO:0003677	exonuclease activity//protein binding//DNA binding	--	--
Cluster-16984.28423	-7.0126	6.72e-07	0.00021538	--	--	--	--	--	--	--	--	--	--
Cluster-16984.12183	6.1479	6.8e-07	0.00021593	--	--	--	--	GO:0007623//GO:0006468	circadian rhythm//protein phosphorylation	GO:0008270	zinc ion binding	--	--
Cluster-16984.15908	4.911	6.79e-07	0.00021593	--	--	--	--	--	--	--	--	--	--
Cluster-16984.37510	-8.932	6.85e-07	0.0002163	9.1e-27	PREDICTED: phosphatidylinositol N-acetylglucosaminyltransferase subunit P-like [Aplysia californica]	8.6e-25	Phosphatidylinositol N-acetylglucosaminyltransferase subunit P OS=Homo sapiens GN=PIGP PE=1 SV=3	GO:0009059	macromolecule biosynthetic process	GO:0003723	RNA binding	GO:0019013//GO:0030176	viral nucleocapsid//integral component of endoplasmic reticulum membrane
Cluster-16984.68277	8.9771	7.5e-07	0.00023555	--	--	--	--	--	--	--	--	--	--
Cluster-34829.0	-5.3775	7.94e-07	0.00024821	1.4e-23	PREDICTED: uncharacterized protein LOC105327532 [Crassostrea gigas]>gi|762170737|ref|XP_011423801.1| PREDICTED: uncharacterized protein LOC105325791 [Crassostrea gigas]	--	--	GO:0055114//GO:0035556	oxidation-reduction process//intracellular signal transduction	GO:0047134//GO:0005515	protein-disulfide reductase activity//protein binding	--	--
Cluster-16984.25088	-7.6067	8.41e-07	0.00026152	--	--	--	--	--	--	--	--	--	--
Cluster-16984.78782	4.3853	9.11e-07	0.00028184	1.1e-27	hypothetical protein CGI_10009106 [Crassostrea gigas]	--	--	GO:0009307//GO:0006308	DNA restriction-modification system//DNA catabolic process	GO:0009036	Type II site-specific deoxyribonuclease activity	GO:0009359	Type II site-specific deoxyribonuclease complex
Cluster-16984.36355	8.9409	9.23e-07	0.00028409	7.5e-92	PREDICTED: nicotinamide/nicotinic acid mononucleotide adenylyltransferase 1-like isoform X1 [Aplysia californica]	2.5e-71	Nicotinamide/nicotinic acid mononucleotide adenylyltransferase 1 OS=Bos taurus GN=NMNAT1 PE=2 SV=1	GO:0009058	biosynthetic process	GO:0003824	catalytic activity	--	--
Cluster-16984.42204	3.6229	9.32e-07	0.00028539	1.2e-44	cytokine-induced suppressor of cytokine signaling 2 [Pinctada fucata x Pinctada maculata]	8.2e-22	Suppressor of cytokine signaling 2 OS=Homo sapiens GN=SOCS2 PE=1 SV=1	GO:0035556	intracellular signal transduction	--	--	--	--
Cluster-16984.66392	-8.7694	9.78e-07	0.0002981	4.9e-25	PREDICTED: MLX-interacting protein-like [Crassostrea gigas]	1.6e-15	Carbohydrate-responsive element-binding protein OS=Rattus norvegicus GN=Mlxipl PE=1 SV=1	--	--	GO:0046983	protein dimerization activity	--	--
Cluster-16984.49573	3.8529	1e-06	0.00030359	--	--	--	--	--	--	--	--	--	--
Cluster-16984.23849	9.3172	1.06e-06	0.00031925	--	--	--	--	GO:0000105//GO:0006547	histidine biosynthetic process//histidine metabolic process	GO:0004635//GO:0030234	phosphoribosyl-AMP cyclohydrolase activity//enzyme regulator activity	GO:0016020	membrane
Cluster-16984.43449	3.9774	1.07e-06	0.00032149	--	--	--	--	--	--	--	--	--	--
Cluster-16984.11666	7.859	1.15e-06	0.00034495	--	--	--	--	--	--	--	--	--	--
Cluster-16984.10127	8.8012	1.24e-06	0.00036762	--	--	--	--	--	--	--	--	--	--
Cluster-16984.11307	8.9591	1.27e-06	0.00037391	--	--	--	--	--	--	--	--	--	--
Cluster-16984.53888	7.5447	1.27e-06	0.00037391	--	--	--	--	--	--	--	--	--	--
Cluster-16984.53797	-8.9057	1.36e-06	0.00039693	--	--	--	--	--	--	--	--	--	--
Cluster-16984.76129	-7.7653	1.36e-06	0.00039693	--	--	--	--	--	--	--	--	--	--
Cluster-16984.69127	2.8477	1.39e-06	0.00040261	3.9e-140	PREDICTED: 1,25-dihydroxyvitamin D(3) 24-hydroxylase, mitochondrial-like [Crassostrea gigas]	1.7e-79	1,25-dihydroxyvitamin D(3) 24-hydroxylase, mitochondrial OS=Homo sapiens GN=CYP24A1 PE=1 SV=2	GO:0055114	oxidation-reduction process	GO:0020037//GO:0008270//GO:0016705//GO:0003723//GO:0005506	heme binding//zinc ion binding//oxidoreductase activity, acting on paired donors, with incorporation or reduction of molecular oxygen//RNA binding//iron ion binding	--	--
Cluster-16984.55203	-6.2291	1.43e-06	0.00041208	1.8e-12	hypothetical protein CGI_10028447 [Crassostrea gigas]	--	--	--	--	--	--	--	--
Cluster-16984.70795	-6.2918	1.43e-06	0.00041208	1.7e-75	tigger transposable element-derived protein 6-like protein, partial [Lasius niger]	--	--	GO:0006313//GO:0006310	transposition, DNA-mediated//DNA recombination	GO:0003677//GO:0043565//GO:0003676//GO:0000150//GO:0004803	DNA binding//sequence-specific DNA binding//nucleic acid binding//recombinase activity//transposase activity	--	--
Cluster-16984.15285	-8.8358	1.47e-06	0.00042202	8.3e-106	PREDICTED: uncharacterized protein LOC105327096 [Crassostrea gigas]>gi|762086840|ref|XP_011425702.1| PREDICTED: uncharacterized protein LOC105327096 [Crassostrea gigas]>gi|762086842|ref|XP_011425703.1| PREDICTED: uncharacterized protein LOC105327096 [Crassostrea gigas]	--	--	--	--	GO:0051424//GO:0008641	corticotropin-releasing hormone binding//small protein activating enzyme activity	--	--
Cluster-16984.48144	-8.6436	1.54e-06	0.00043754	--	--	--	--	GO:0015994	chlorophyll metabolic process	GO:0016851	magnesium chelatase activity	GO:0010007	magnesium chelatase complex
Cluster-16984.56628	8.7464	1.54e-06	0.00043754	2.4e-116	PREDICTED: centrosome-associated protein CEP250-like isoform X2 [Crassostrea gigas]	4.9e-16	Putative golgin subfamily A member 6-like protein 6 OS=Homo sapiens GN=GOLGA6L6 PE=5 SV=3	--	--	--	--	--	--
Cluster-16984.61412	6.5875	1.72e-06	0.0004823	--	--	--	--	--	--	--	--	--	--
Cluster-16984.78530	-7.2448	1.72e-06	0.0004823	2.2e-18	PREDICTED: uncharacterized protein LOC105327454 isoform X1 [Crassostrea gigas]>gi|405966349|gb|EKC31645.1| Growth arrest and DNA-damage-inducible protein GADD45 alpha [Crassostrea gigas]	6.8e-12	Growth arrest and DNA damage-inducible protein GADD45 alpha OS=Rattus norvegicus GN=Gadd45a PE=2 SV=1	--	--	--	--	--	--
Cluster-16984.79907	3.7006	1.72e-06	0.0004823	--	--	--	--	--	--	--	--	--	--
Cluster-16984.26833	-8.5656	1.76e-06	0.00049135	--	--	--	--	--	--	--	--	--	--
Cluster-16984.64311	-5.8115	1.82e-06	0.00050403	--	--	--	--	--	--	--	--	--	--
Cluster-15998.0	-8.5385	1.84e-06	0.00050825	7.7e-28	PREDICTED: uncharacterized protein LOC105331844 isoform X1 [Crassostrea gigas]>gi|405969709|gb|EKC34663.1| hypothetical protein CGI_10023206 [Crassostrea gigas]	--	--	GO:0018874//GO:0042207//GO:0006568//GO:0006558//GO:0006525//GO:0006560	benzoate metabolic process//styrene catabolic process//tryptophan metabolic process//L-phenylalanine metabolic process//arginine metabolic process//proline metabolic process	GO:0004040	amidase activity	--	--
Cluster-16984.6039	5.1092	1.86e-06	0.00051179	--	--	--	--	--	--	--	--	--	--
Cluster-16984.56443	8.8015	1.91e-06	0.0005232	--	--	--	--	--	--	--	--	--	--
Cluster-16984.22033	5.2613	1.94e-06	0.00052822	--	--	--	--	--	--	--	--	--	--
Cluster-16984.55975	-8.5438	1.98e-06	0.0005342	--	--	--	--	--	--	--	--	--	--
Cluster-16984.59521	-5.2793	1.98e-06	0.0005342	--	--	--	--	GO:0016192//GO:0006810//GO:0006886//GO:0055085	vesicle-mediated transport//transport//intracellular protein transport//transmembrane transport	GO:0005198	structural molecule activity	GO:0016020//GO:0030132//GO:0030130	membrane//clathrin coat of coated pit//clathrin coat of trans-Golgi network vesicle
Cluster-16984.27752	5.9684	2.1e-06	0.0005629	7.2e-149	PREDICTED: sodium/potassium/calcium exchanger 6, mitochondrial-like [Aplysia californica]	1.6e-95	Sodium/potassium/calcium exchanger 6, mitochondrial OS=Rattus norvegicus GN=Slc8b1 PE=1 SV=1	GO:0055085	transmembrane transport	--	--	GO:0016021	integral component of membrane
Cluster-16984.25361	-8.6382	2.12e-06	0.0005655	--	--	--	--	--	--	GO:0046872	metal ion binding	--	--
Cluster-16984.78321	-6.8571	2.12e-06	0.0005655	--	--	--	--	--	--	--	--	--	--
Cluster-16984.39363	8.6751	2.18e-06	0.00057383	6e-122	PREDICTED: TNF receptor-associated factor 3-like [Crassostrea gigas]	1.6e-101	TNF receptor-associated factor 3 OS=Mus musculus GN=Traf3 PE=1 SV=2	GO:0007275//GO:0006511	multicellular organismal development//ubiquitin-dependent protein catabolic process	GO:0008270//GO:0019901	zinc ion binding//protein kinase binding	GO:0005634	nucleus
Cluster-16984.49599	-6.6476	2.17e-06	0.00057383	3.2e-98	PREDICTED: NAD-dependent protein deacetylase sirtuin-6-like [Crassostrea gigas]>gi|405956990|gb|EKC23229.1| NAD-dependent deacetylase sirtuin-6 [Crassostrea gigas]	5.2e-32	NAD-dependent protein deacetylase sirtuin-7 OS=Bos taurus GN=SIRT7 PE=2 SV=1	--	--	GO:0070403	NAD+ binding	--	--
Cluster-16984.87336	-8.5181	2.18e-06	0.00057383	--	--	--	--	--	--	--	--	--	--
Cluster-16984.37026	3.7174	2.21e-06	0.0005762	--	--	--	--	--	--	--	--	--	--
Cluster-16984.47912	5.5988	2.21e-06	0.0005762	--	--	--	--	GO:0006355	regulation of transcription, DNA-templated	--	--	--	--
Cluster-16984.9185	8.5589	2.24e-06	0.00058173	1.3e-124	PREDICTED: 60 kDa SS-A/Ro ribonucleoprotein-like [Crassostrea gigas]	1.8e-86	60 kDa SS-A/Ro ribonucleoprotein OS=Mus musculus GN=Trove2 PE=1 SV=1	--	--	GO:0003723	RNA binding	--	--
Cluster-16984.44639	-8.7993	2.28e-06	0.00058621	--	--	--	--	--	--	--	--	--	--
Cluster-16984.54933	-8.6553	2.27e-06	0.00058621	--	--	--	--	--	--	--	--	--	--
Cluster-16984.29034	8.6687	2.33e-06	0.00059466	8.1e-95	PREDICTED: peroxisomal leader peptide-processing protease-like isoform X3 [Crassostrea gigas]>gi|762126708|ref|XP_011446418.1| PREDICTED: peroxisomal leader peptide-processing protease-like isoform X3 [Crassostrea gigas]>gi|762126710|ref|XP_011446419.1| PREDICTED: peroxisomal leader peptide-processing protease-like isoform X3 [Crassostrea gigas]>gi|762126712|ref|XP_011446420.1| PREDICTED: peroxis…	9.8e-40	Peroxisomal leader peptide-processing protease OS=Mus musculus GN=Tysnd1 PE=1 SV=1	--	--	GO:0030695	GTPase regulator activity	--	--
Cluster-16984.39538	-8.1413	2.33e-06	0.00059466	--	--	--	--	--	--	--	--	GO:0016021	integral component of membrane
Cluster-16984.55562	8.1134	2.46e-06	0.00062523	3.6e-15	PREDICTED: uncharacterized protein LOC105348167 [Crassostrea gigas]	--	--	--	--	--	--	--	--
Cluster-16984.52158	-5.2679	2.51e-06	0.00063443	--	--	--	--	--	--	--	--	--	--
Cluster-16984.77970	7.5212	2.56e-06	0.00064494	2.2e-20	Baculoviral IAP repeat-containing protein 2, partial [Stegodyphus mimosarum]	1.1e-16	E3 ubiquitin-protein ligase XIAP OS=Xenopus tropicalis GN=xiap PE=2 SV=1	--	--	GO:0008270	zinc ion binding	GO:0005634	nucleus
Cluster-16984.59628	3.4097	2.64e-06	0.0006617	--	--	--	--	--	--	--	--	--	--
Cluster-16984.59309	8.4353	2.69e-06	0.00067189	--	--	--	--	--	--	--	--	--	--
Cluster-15049.0	-5.778	2.71e-06	0.00067526	--	--	--	--	GO:0006355	regulation of transcription, DNA-templated	GO:0003677	DNA binding	--	--
Cluster-16984.11359	-8.4409	2.8e-06	0.00069447	1.9e-304	PREDICTED: uncharacterized protein LOC105337468 [Crassostrea gigas]	1.4e-12	Sterile alpha motif domain-containing protein 9-like OS=Homo sapiens GN=SAMD9L PE=1 SV=2	GO:0055085	transmembrane transport	GO:0005515	protein binding	--	--
Cluster-16984.74785	-6.0384	2.82e-06	0.0006962	5.4e-47	PREDICTED: tetratricopeptide repeat protein 9C-like [Crassostrea gigas]	4.5e-25	Tetratricopeptide repeat protein 9B OS=Homo sapiens GN=TTC9B PE=2 SV=1	--	--	GO:0005515	protein binding	--	--
Cluster-16984.57128	3.8037	2.83e-06	0.00069665	--	--	--	--	--	--	--	--	--	--
Cluster-16984.32197	-8.7522	2.85e-06	0.00069666	1.6e-64	PREDICTED: cdc42 homolog [Crassostrea gigas]>gi|405975345|gb|EKC39915.1| Cdc42-like protein [Crassostrea gigas]	1.3e-40	Cell division control protein 42 homolog OS=Bos taurus GN=CDC42 PE=1 SV=1	GO:0006355//GO:0006576//GO:0007264	regulation of transcription, DNA-templated//cellular biogenic amine metabolic process//small GTPase mediated signal transduction	GO:0016887//GO:0005524//GO:0008134//GO:0003924//GO:0005525	ATPase activity//ATP binding//transcription factor binding//GTPase activity//GTP binding	GO:0005667	transcription factor complex
Cluster-16984.78643	6.1673	2.85e-06	0.00069666	3e-110	PREDICTED: putative nuclease HARBI1 [Crassostrea gigas]	8e-26	Putative nuclease HARBI1 OS=Danio rerio GN=harbi1 PE=2 SV=1	GO:0007010//GO:0006313	cytoskeleton organization//transposition, DNA-mediated	GO:0004803//GO:0003779//GO:0016788//GO:0003677	transposase activity//actin binding//hydrolase activity, acting on ester bonds//DNA binding	--	--
Cluster-16984.18212	8.4179	2.97e-06	0.00072233	--	--	--	--	GO:0006769//GO:0006741//GO:0046497//GO:0008152	nicotinamide metabolic process//NADP biosynthetic process//nicotinate nucleotide metabolic process//metabolic process	GO:0003951	NAD+ kinase activity	--	--
Cluster-16984.63125	8.4409	3e-06	0.00072646	5.1e-63	PREDICTED: probable histone-lysine N-methyltransferase set-2 isoform X2 [Crassostrea gigas]	1.3e-13	Ubiquitin-associated protein 1 OS=Mus musculus GN=Ubap1 PE=1 SV=1	--	--	--	--	--	--
Cluster-16984.10804	4.9737	3.05e-06	0.00073441	--	--	--	--	--	--	--	--	--	--
Cluster-16984.28710	4.513	3.07e-06	0.00073833	--	--	--	--	--	--	--	--	--	--
Cluster-16984.46675	-2.8344	3.11e-06	0.00074493	3.8e-75	PREDICTED: fatty acid synthase-like [Crassostrea gigas]	5.1e-19	Fatty acid synthase OS=Gallus gallus GN=FASN PE=1 SV=5	GO:0007005//GO:0009058	mitochondrion organization//biosynthetic process	GO:0016788	hydrolase activity, acting on ester bonds	GO:0032865	ERMES complex
Cluster-26582.0	6.3754	3.17e-06	0.00075553	7.9e-53	hypothetical protein CAPTEDRAFT_127565 [Capitella teleta]	--	--	GO:0006313	transposition, DNA-mediated	GO:0003677//GO:0004803	DNA binding//transposase activity	--	--
Cluster-16984.24939	-8.7732	3.19e-06	0.00075817	1.9e-30	PREDICTED: 39S ribosomal protein L50, mitochondrial-like [Aplysia californica]	7.1e-09	39S ribosomal protein L50, mitochondrial OS=Bos taurus GN=MRPL50 PE=1 SV=1	--	--	--	--	GO:0005739	mitochondrion
Cluster-16984.74198	8.4702	3.31e-06	0.00078159	2.3e-140	PREDICTED: uncharacterized protein C20orf194-like isoform X1 [Crassostrea gigas]	1.8e-100	Uncharacterized protein C20orf194 homolog OS=Mus musculus PE=2 SV=2	GO:0051188//GO:0009236	cofactor biosynthetic process//cobalamin biosynthetic process	GO:0000166//GO:0043752	nucleotide binding//adenosylcobinamide kinase activity	--	--
Cluster-16984.37	4.656	3.33e-06	0.00078391	9.5e-118	PREDICTED: uncharacterized protein LOC105338411 [Crassostrea gigas]	--	--	--	--	--	--	--	--
Cluster-16984.75701	8.4322	3.35e-06	0.00078723	--	--	--	--	--	--	--	--	--	--
Cluster-16984.35331	8.4168	3.39e-06	0.00079306	2.3e-57	PREDICTED: sperm flagellar protein 1-like isoform X3 [Crassostrea gigas]>gi|405974232|gb|EKC38892.1| Sperm flagellar protein 1 [Crassostrea gigas]	1.2e-37	Sperm flagellar protein 1 OS=Xenopus laevis GN=spef1 PE=2 SV=1	GO:0070206	protein trimerization	GO:0005515	protein binding	--	--
Cluster-16984.66531	8.5003	3.47e-06	0.00080913	9.4e-302	PREDICTED: atrial natriuretic peptide receptor 2-like [Crassostrea gigas]	8.1e-152	Atrial natriuretic peptide receptor 1 OS=Mus musculus GN=Npr1 PE=2 SV=2	GO:0009190//GO:0006182//GO:0046039//GO:0006144//GO:0035556//GO:0006468//GO:0055114	cyclic nucleotide biosynthetic process//cGMP biosynthetic process//GTP metabolic process//purine nucleobase metabolic process//intracellular signal transduction//protein phosphorylation//oxidation-reduction process	GO:0005524//GO:0004672//GO:0004383//GO:0016849//GO:0047134	ATP binding//protein kinase activity//guanylate cyclase activity//phosphorus-oxygen lyase activity//protein-disulfide reductase activity	--	--
Cluster-16984.68964	-8.5132	3.49e-06	0.00080945	4e-53	PREDICTED: uncharacterized protein LOC105324910 [Crassostrea gigas]	--	--	GO:0055114	oxidation-reduction process	GO:0016491	oxidoreductase activity	--	--
Cluster-16984.5040	7.5603	3.52e-06	0.0008145	--	--	--	--	--	--	--	--	--	--
Cluster-16984.64417	-8.4348	3.59e-06	0.00082448	--	--	--	--	--	--	--	--	--	--
Cluster-4666.0	4.7451	3.59e-06	0.00082448	1.1e-84	PREDICTED: uncharacterized protein LOC105338411 [Crassostrea gigas]	--	--	GO:0006813//GO:0006811	potassium ion transport//ion transport	GO:0005249	voltage-gated potassium channel activity	GO:0016020//GO:0008076	membrane//voltage-gated potassium channel complex
Cluster-16984.56026	-8.3887	3.63e-06	0.0008302	--	--	--	--	--	--	--	--	--	--
Cluster-16984.28691	8.8264	3.72e-06	0.00084601	--	--	--	--	--	--	--	--	--	--
Cluster-16984.48602	8.3514	3.74e-06	0.00084819	--	--	--	--	--	--	--	--	--	--
Cluster-16984.36783	-7.1582	3.9e-06	0.00088126	--	--	--	--	--	--	GO:0005515	protein binding	GO:0042470	melanosome
Cluster-16984.16439	4.0277	3.99e-06	0.0008883	3.5e-16	hypothetical protein LOTGIDRAFT_236716 [Lottia gigantea]>gi|556094616|gb|ESO83269.1| hypothetical protein LOTGIDRAFT_236716 [Lottia gigantea]	--	--	GO:0006915//GO:0006919	apoptotic process//activation of cysteine-type endopeptidase activity involved in apoptotic process	GO:0035091//GO:0004252	phosphatidylinositol binding//serine-type endopeptidase activity	GO:0005886//GO:0005739	plasma membrane//mitochondrion
Cluster-16984.43511	3.7618	3.98e-06	0.0008883	--	--	--	--	--	--	--	--	--	--
Cluster-16984.55640	3.8106	3.97e-06	0.0008883	3e-24	hypothetical protein DICPUDRAFT_42473 [Dictyostelium purpureum]>gi|325075888|gb|EGC29725.1| hypothetical protein DICPUDRAFT_42473 [Dictyostelium purpureum]	5.6e-18	Exonuclease 3'-5' domain-containing protein 1 OS=Mus musculus GN=Exd1 PE=2 SV=1	GO:0016567//GO:0006139	protein ubiquitination//nucleobase-containing compound metabolic process	GO:0008408//GO:0003676	3'-5' exonuclease activity//nucleic acid binding	--	--
Cluster-16984.8859	3.1322	3.95e-06	0.0008883	4.5e-49	hypothetical protein BRAFLDRAFT_285620 [Branchiostoma floridae]>gi|229280472|gb|EEN51240.1| hypothetical protein BRAFLDRAFT_285620 [Branchiostoma floridae]	7e-42	Diamine acetyltransferase 2 OS=Bos taurus GN=SAT2 PE=2 SV=1	GO:0042967	acyl-carrier-protein biosynthetic process	GO:0016747//GO:0008080	transferase activity, transferring acyl groups other than amino-acyl groups//N-acetyltransferase activity	--	--
Cluster-16984.37656	-6.0985	4.02e-06	0.00089132	--	--	--	--	--	--	--	--	--	--
Cluster-16984.12971	8.4214	4.17e-06	0.00091778	1.5e-231	PREDICTED: uncharacterized protein LOC105336559 [Crassostrea gigas]	3.4e-82	Retrovirus-related Pol polyprotein from transposon 17.6 OS=Drosophila melanogaster GN=pol PE=3 SV=1	GO:0015074	DNA integration	GO:0003676//GO:0008270//GO:0046872	nucleic acid binding//zinc ion binding//metal ion binding	--	--
Cluster-16984.56434	-8.3507	4.15e-06	0.00091778	--	--	--	--	--	--	--	--	--	--
Cluster-16984.50837	-5.0237	4.33e-06	0.00095132	--	--	--	--	--	--	--	--	--	--
Cluster-16984.66407	-8.3106	4.39e-06	0.00096125	3.4e-285	PREDICTED: methylenetetrahydrofolate reductase-like [Crassostrea gigas]	1.4e-230	Methylenetetrahydrofolate reductase OS=Bos taurus GN=MTHFR PE=2 SV=1	GO:0055114//GO:0046653//GO:0006555	oxidation-reduction process//tetrahydrofolate metabolic process//methionine metabolic process	GO:0004489	methylenetetrahydrofolate reductase (NAD(P)H) activity	--	--
Cluster-28519.0	8.6583	4.46e-06	0.00097154	--	--	--	--	--	--	--	--	--	--
Cluster-16984.11510	3.3913	4.48e-06	0.00097256	--	--	--	--	--	--	--	--	--	--
Cluster-16984.47851	4.2108	4.63e-06	0.0010017	--	--	--	--	GO:0006310//GO:0006122	DNA recombination//mitochondrial electron transport, ubiquinol to cytochrome c	--	--	GO:0005743//GO:0005750	mitochondrial inner membrane//mitochondrial respiratory chain complex III
Cluster-16984.55988	4.1199	4.68e-06	0.0010086	2.2e-10	hypothetical protein CGI_10019718 [Crassostrea gigas]	6.7e-07	SET domain-containing protein 14 OS=Caenorhabditis elegans GN=set-14 PE=3 SV=2	GO:0055114	oxidation-reduction process	GO:0016972	thiol oxidase activity	--	--
Cluster-16984.67469	-8.4441	4.71e-06	0.0010131	2.5e-129	PREDICTED: tumor suppressor candidate 3-like [Crassostrea gigas]	6.5e-109	Tumor suppressor candidate 3 OS=Mus musculus GN=Tusc3 PE=2 SV=1	GO:0030436//GO:0045454//GO:0006508	asexual sporulation//cell redox homeostasis//proteolysis	GO:0004190	aspartic-type endopeptidase activity	GO:0016020//GO:0016021	membrane//integral component of membrane
Cluster-16785.1	-8.581	4.73e-06	0.0010138	5.1e-99	PREDICTED: transmembrane prolyl 4-hydroxylase-like [Crassostrea gigas]	8.3e-49	Transmembrane prolyl 4-hydroxylase OS=Homo sapiens GN=P4HTM PE=1 SV=2	GO:0055114//GO:0006914	oxidation-reduction process//autophagy	GO:0016491//GO:0005509	oxidoreductase activity//calcium ion binding	GO:0005887	integral component of plasma membrane
Cluster-16984.44018	-2.5629	4.79e-06	0.0010232	3.6e-134	PREDICTED: uncharacterized protein LOC105346250 [Crassostrea gigas]	3e-19	Leukocyte receptor cluster member 9 OS=Mus musculus GN=Leng9 PE=2 SV=1	GO:0010508//GO:0006506	positive regulation of autophagy//GPI anchor biosynthetic process	GO:0005515	protein binding	GO:0016021//GO:0005789	integral component of membrane//endoplasmic reticulum membrane
Cluster-16984.40167	-2.9259	4.82e-06	0.0010261	4.1e-57	PREDICTED: uncharacterized protein LOC105332966 [Crassostrea gigas]	--	--	GO:0006310//GO:0015074	DNA recombination//DNA integration	GO:0003677	DNA binding	--	--
Cluster-16984.57897	-8.4116	4.92e-06	0.0010428	--	--	--	--	--	--	--	--	--	--
Cluster-16984.19241	-8.9087	4.96e-06	0.0010472	1.7e-63	Cystine/glutamate transporter, partial [Tinamus guttatus]	3.5e-64	Large neutral amino acids transporter small subunit 1 OS=Homo sapiens GN=SLC7A5 PE=1 SV=2	GO:0055085//GO:0006865//GO:0003333//GO:0006810	transmembrane transport//amino acid transport//amino acid transmembrane transport//transport	GO:0015171	amino acid transmembrane transporter activity	GO:0016020	membrane
Cluster-16984.59523	-8.4855	4.99e-06	0.0010496	--	--	--	--	GO:0046849	bone remodeling	--	--	GO:0005576	extracellular region
Cluster-16984.69898	-2.7949	5.07e-06	0.0010626	8.6e-237	PREDICTED: protocadherin-11 X-linked-like isoform X1 [Crassostrea gigas]>gi|762142210|ref|XP_011454317.1| PREDICTED: protocadherin-11 X-linked-like isoform X1 [Crassostrea gigas]>gi|762142212|ref|XP_011454319.1| PREDICTED: protocadherin-11 X-linked-like isoform X1 [Crassostrea gigas]>gi|405971222|gb|EKC36072.1| Protocadherin-11 X-linked [Crassostrea gigas]	3.5e-100	Protocadherin-9 OS=Homo sapiens GN=PCDH9 PE=1 SV=2	GO:0007156	homophilic cell adhesion via plasma membrane adhesion molecules	GO:0005509	calcium ion binding	GO:0016020	membrane
Cluster-16984.14611	-8.3825	5.29e-06	0.001106	6.9e-48	hypothetical protein CAPTEDRAFT_24332, partial [Capitella teleta]	1e-43	Required for meiotic nuclear division protein 1 homolog OS=Homo sapiens GN=RMND1 PE=1 SV=2	--	--	--	--	--	--
Cluster-16984.37767	-8.3185	5.55e-06	0.0011533	--	--	--	--	--	--	--	--	--	--
Cluster-16984.72729	8.3617	5.55e-06	0.0011533	1.1e-214	PREDICTED: spondin-1-like isoform X2 [Crassostrea gigas]	2.8e-75	Spondin-1 OS=Gallus gallus GN=SPON1 PE=2 SV=1	GO:0018342	protein prenylation	GO:0008318//GO:0004867	protein prenyltransferase activity//serine-type endopeptidase inhibitor activity	--	--
Cluster-16984.43296	-8.6554	5.6e-06	0.0011578	3.7e-62	PREDICTED: tctex1 domain-containing protein 1-like [Crassostrea gigas]	2.2e-22	Tctex1 domain-containing protein 1-B (Fragment) OS=Xenopus laevis GN=tctex1d1-b PE=2 SV=1	GO:0006355	regulation of transcription, DNA-templated	--	--	GO:0005634	nucleus
Cluster-16984.79991	8.2612	5.68e-06	0.0011707	--	--	--	--	--	--	--	--	--	--
Cluster-16984.61792	8.3251	5.91e-06	0.0012141	--	--	--	--	--	--	--	--	--	--
Cluster-16984.55044	4.1382	6.02e-06	0.0012325	--	--	--	--	--	--	--	--	--	--
Cluster-16984.15296	-8.2789	6.08e-06	0.0012407	--	--	--	--	--	--	--	--	--	--
Cluster-16984.27135	8.2125	6.14e-06	0.0012465	--	--	--	--	--	--	--	--	--	--
Cluster-16984.35718	-6.7762	6.15e-06	0.0012465	--	--	--	--	--	--	--	--	--	--
Cluster-16984.22588	4.8522	6.18e-06	0.0012484	2.3e-55	PREDICTED: protein mab-21-like 3-like [Saccoglossus kowalevskii]	1.4e-36	Protein mab-21-like 3 OS=Mus musculus GN=Mab21L3 PE=2 SV=2	--	--	--	--	--	--
Cluster-16984.64961	-8.1917	6.41e-06	0.0012921	2.3e-300	PREDICTED: huntingtin isoform X2 [Loxodonta africana]	2.5e-225	Huntingtin OS=Homo sapiens GN=HTT PE=1 SV=2	GO:0015991//GO:0032784//GO:0005975//GO:0006807	ATP hydrolysis coupled proton transport//regulation of DNA-templated transcription, elongation//carbohydrate metabolic process//nitrogen compound metabolic process	GO:0003824//GO:0004553//GO:0005515//GO:0016820//GO:0046914//GO:0003677	catalytic activity//hydrolase activity, hydrolyzing O-glycosyl compounds//protein binding//hydrolase activity, acting on acid anhydrides, catalyzing transmembrane movement of substances//transition metal ion binding//DNA binding	GO:0000221	vacuolar proton-transporting V-type ATPase, V1 domain
Cluster-16984.29344	-8.2752	6.5e-06	0.0013048	1.3e-67	PREDICTED: uncharacterized protein LOC105338569 [Crassostrea gigas]>gi|405966043|gb|EKC31368.1| hypothetical protein CGI_10019227 [Crassostrea gigas]	--	--	--	--	--	--	--	--
Cluster-16984.72126	6.147	6.62e-06	0.0013207	5.3e-154	PREDICTED: plexin-A2-like [Crassostrea gigas]	2e-108	Plexin-A2 OS=Homo sapiens GN=PLXNA2 PE=1 SV=4	--	--	GO:0005515	protein binding	GO:0016020//GO:0005887	membrane//integral component of plasma membrane
Cluster-16984.82548	8.3596	6.61e-06	0.0013207	--	--	--	--	--	--	--	--	--	--
Cluster-16984.32878	-3.0534	6.73e-06	0.001339	0	PREDICTED: cilia- and flagella-associated protein 54-like, partial [Aplysia californica]	3.7e-98	Cilia- and flagella-associated protein 54 OS=Homo sapiens GN=CFAP54 PE=2 SV=3	GO:0046656//GO:0055114//GO:0042493//GO:0006761	folic acid biosynthetic process//oxidation-reduction process//response to drug//dihydrofolate biosynthetic process	GO:0004146//GO:0005515	dihydrofolate reductase activity//protein binding	--	--
Cluster-16984.11813	7.0936	6.83e-06	0.0013485	--	--	--	--	--	--	--	--	--	--
Cluster-16984.54147	2.6175	6.82e-06	0.0013485	3.5e-162	PREDICTED: polycomb protein EED-like [Crassostrea gigas]	7.1e-147	Polycomb protein EED OS=Gallus gallus GN=EED PE=2 SV=1	GO:0008218	bioluminescence	GO:0005515	protein binding	--	--
Cluster-16984.19114	8.1493	7.23e-06	0.0014194	6.4e-09	hypothetical protein BRAFLDRAFT_63431 [Branchiostoma floridae]>gi|229273645|gb|EEN44494.1| hypothetical protein BRAFLDRAFT_63431 [Branchiostoma floridae]	--	--	GO:0007165	signal transduction	GO:0005515	protein binding	--	--
Cluster-16984.56127	7.1707	7.21e-06	0.0014194	--	--	--	--	--	--	--	--	--	--
Cluster-16984.63979	5.6199	7.35e-06	0.0014333	1.8e-31	hypothetical protein LOTGIDRAFT_168530 [Lottia gigantea]>gi|556096013|gb|ESO84665.1| hypothetical protein LOTGIDRAFT_168530 [Lottia gigantea]	5.8e-06	Zinc finger MYND domain-containing protein 10 homolog OS=Drosophila melanogaster GN=CG11253 PE=1 SV=1	GO:0032006	regulation of TOR signaling	GO:0008146	sulfotransferase activity	--	--
Cluster-16984.78364	-6.1497	7.33e-06	0.0014333	--	--	--	--	--	--	--	--	--	--
Cluster-29484.0	-8.2043	7.38e-06	0.0014358	--	--	--	--	--	--	--	--	--	--
Cluster-16984.13764	3.3199	7.47e-06	0.0014474	--	--	--	--	--	--	--	--	--	--
Cluster-16984.65668	-8.615	7.57e-06	0.0014628	--	--	--	--	--	--	--	--	--	--
Cluster-16984.2052	-6.096	7.6e-06	0.0014632	7.7e-49	PREDICTED: uncharacterized protein LOC105347241 [Crassostrea gigas]	--	--	GO:0010508	positive regulation of autophagy	--	--	--	--
Cluster-16984.70922	-5.0075	7.62e-06	0.0014632	--	--	--	--	--	--	--	--	--	--
Cluster-16984.49647	8.1395	7.66e-06	0.0014662	--	--	--	--	GO:0006355	regulation of transcription, DNA-templated	GO:0003677	DNA binding	GO:0005634	nucleus
Cluster-16984.35947	8.3912	7.76e-06	0.0014808	--	--	--	--	--	--	--	--	--	--
Cluster-16984.77114	-8.2222	7.86e-06	0.0014943	--	--	--	--	--	--	--	--	--	--
Cluster-16984.77846	-8.1268	7.94e-06	0.0015047	1.6e-75	PREDICTED: nicolin-1-like isoform X2 [Crassostrea gigas]	7.1e-44	Nicolin-1 OS=Mus musculus GN=Nicn1 PE=1 SV=1	--	--	--	--	--	--
Cluster-16984.60728	-8.1893	8.05e-06	0.0015211	--	--	--	--	GO:0005978//GO:0005985//GO:0005982	glycogen biosynthetic process//sucrose metabolic process//starch metabolic process	GO:0004373	glycogen (starch) synthase activity	--	--
Cluster-16984.41699	-8.233	8.16e-06	0.0015357	--	--	--	--	--	--	GO:0004045	aminoacyl-tRNA hydrolase activity	--	--
Cluster-16984.79361	-8.5962	8.17e-06	0.0015357	--	--	--	--	GO:0009878	nodule morphogenesis	GO:0046872	metal ion binding	--	--
Cluster-16984.46831	-8.7548	8.24e-06	0.0015436	--	--	--	--	--	--	--	--	--	--
Cluster-16984.61011	5.6634	8.39e-06	0.001567	--	--	--	--	--	--	--	--	--	--
Cluster-16984.10846	8.1116	8.51e-06	0.0015809	2.7e-72	PREDICTED: protein AMN1 homolog [Ictidomys tridecemlineatus]	1.9e-73	Protein AMN1 homolog OS=Pongo abelii GN=AMN1 PE=2 SV=1	--	--	GO:0005515	protein binding	--	--
Cluster-16984.19240	-8.602	8.57e-06	0.0015809	7.9e-65	PREDICTED: cystine/glutamate transporter [Tinamus guttatus]	8e-65	Large neutral amino acids transporter small subunit 1 OS=Homo sapiens GN=SLC7A5 PE=1 SV=2	GO:0006508//GO:0006865//GO:0055085//GO:0003333//GO:0006810	proteolysis//amino acid transport//transmembrane transport//amino acid transmembrane transport//transport	GO:0004197//GO:0015171	cysteine-type endopeptidase activity//amino acid transmembrane transporter activity	GO:0016020	membrane
Cluster-16984.36570	-6.4232	8.6e-06	0.0015809	1.8e-82	hypothetical protein LOTGIDRAFT_229923 [Lottia gigantea]>gi|556116175|gb|ESP04827.1| hypothetical protein LOTGIDRAFT_229923 [Lottia gigantea]	4.4e-60	ELAV-like protein 2 OS=Xenopus tropicalis GN=elavl2 PE=2 SV=2	--	--	GO:0003723//GO:0003676	RNA binding//nucleic acid binding	--	--
Cluster-16984.48438	-8.2366	8.54e-06	0.0015809	4.1e-92	PREDICTED: GMP reductase 2-like isoform X2 [Crassostrea gigas]	7.8e-83	GMP reductase 2 OS=Homo sapiens GN=GMPR2 PE=1 SV=1	GO:0055114	oxidation-reduction process	GO:0016491//GO:0003824	oxidoreductase activity//catalytic activity	--	--
Cluster-16984.74924	3.8411	8.55e-06	0.0015809	0	hypothetical protein BRAFLDRAFT_106560 [Branchiostoma floridae]>gi|229284695|gb|EEN55429.1| hypothetical protein BRAFLDRAFT_106560 [Branchiostoma floridae]	3.6e-122	E3 ubiquitin-protein ligase RNF213 OS=Mus musculus GN=Rnf213 PE=2 SV=1	GO:0006355	regulation of transcription, DNA-templated	GO:0003723//GO:0005524//GO:0016887//GO:0003724//GO:0008134	RNA binding//ATP binding//ATPase activity//RNA helicase activity//transcription factor binding	GO:0005667	transcription factor complex
Cluster-16984.18626	7.0888	8.67e-06	0.0015823	--	--	--	--	--	--	--	--	--	--
Cluster-16984.34140	5.6771	8.68e-06	0.0015823	--	--	--	--	--	--	--	--	--	--
Cluster-21966.3	-5.5931	8.64e-06	0.0015823	9.8e-46	Glycoprotein 3-alpha-L-fucosyltransferase A [Crassostrea gigas]	8.7e-34	Alpha-(1,3)-fucosyltransferase C OS=Drosophila melanogaster GN=FucTC PE=2 SV=4	GO:0006486	protein glycosylation	GO:0008417	fucosyltransferase activity	GO:0016020	membrane
Cluster-16984.74184	8.2789	8.8e-06	0.0015986	--	--	--	--	--	--	GO:0005198	structural molecule activity	GO:0019031	viral envelope
Cluster-16984.11308	7.4026	8.92e-06	0.0016123	--	--	--	--	--	--	--	--	--	--
Cluster-16984.47067	6.4964	8.95e-06	0.0016123	--	--	--	--	--	--	--	--	--	--
Cluster-16984.48690	8.7404	8.92e-06	0.0016123	--	--	--	--	--	--	--	--	--	--
Cluster-16984.54953	6.7984	9.09e-06	0.0016327	1.3e-114	PREDICTED: general transcription factor 3C polypeptide 5-like [Crassostrea gigas]	1.7e-74	General transcription factor 3C polypeptide 5 OS=Homo sapiens GN=GTF3C5 PE=1 SV=2	--	--	--	--	--	--
Cluster-16984.63908	4.4293	9.6e-06	0.0017198	--	--	--	--	--	--	--	--	--	--
Cluster-16984.10076	-8.0684	9.92e-06	0.0017708	--	--	--	--	GO:0006119//GO:0015992//GO:0006118//GO:0055114	oxidative phosphorylation//proton transport//obsolete electron transport//oxidation-reduction process	GO:0008121	ubiquinol-cytochrome-c reductase activity	--	--
Cluster-16984.59402	4.8649	1.01e-05	0.0018049	--	--	--	--	GO:0051056	regulation of small GTPase mediated signal transduction	GO:0005096	GTPase activator activity	--	--
Cluster-16984.44589	8.1187	1.03e-05	0.0018337	1.7e-90	hypothetical protein LOTGIDRAFT_238308 [Lottia gigantea]>gi|556112531|gb|ESP01183.1| hypothetical protein LOTGIDRAFT_238308 [Lottia gigantea]	2.5e-41	Fibroblast growth factor receptor 2 OS=Gallus gallus GN=FGFR2 PE=2 SV=1	GO:0006468	protein phosphorylation	GO:0005524//GO:0004672	ATP binding//protein kinase activity	--	--
Cluster-16984.46203	3.143	1.04e-05	0.0018403	--	--	--	--	--	--	--	--	--	--
Cluster-16984.3436	8.0812	1.05e-05	0.001848	--	--	--	--	GO:0042742	defense response to bacterium	--	--	--	--
Cluster-16984.64446	7.0599	1.05e-05	0.0018531	--	--	--	--	GO:0030182//GO:0021549	neuron differentiation//cerebellum development	--	--	GO:0042470	melanosome
Cluster-16984.61435	-8.0738	1.07e-05	0.0018664	--	--	--	--	--	--	--	--	GO:0016020	membrane
Cluster-16984.73093	-8.2804	1.07e-05	0.0018664	0	Scm-like with four MBT domains protein 1 [Crassostrea gigas]	6.2e-198	Scm-like with four MBT domains protein 1 OS=Homo sapiens GN=SFMBT1 PE=1 SV=2	GO:0006355	regulation of transcription, DNA-templated	GO:0043565//GO:0005515	sequence-specific DNA binding//protein binding	GO:0005634	nucleus
Cluster-16984.80028	5.7335	1.08e-05	0.0018846	--	--	--	--	--	--	--	--	--	--
Cluster-23459.1	-4.5516	1.09e-05	0.001896	9e-92	PREDICTED: uncharacterized protein LOC105338111 [Crassostrea gigas]	--	--	--	--	--	--	--	--
Cluster-16984.69372	3.8759	1.1e-05	0.0019084	5.6e-211	PREDICTED: protein disulfide-isomerase A4-like isoform X2 [Crassostrea gigas]	1.9e-166	Protein disulfide-isomerase A4 OS=Homo sapiens GN=PDIA4 PE=1 SV=2	GO:0055114//GO:0045454	oxidation-reduction process//cell redox homeostasis	GO:0016491//GO:0016209//GO:0005509	oxidoreductase activity//antioxidant activity//calcium ion binding	--	--
Cluster-16984.67332	-8.6263	1.11e-05	0.0019261	--	--	--	--	GO:0006281	DNA repair	GO:0008270	zinc ion binding	--	--
Cluster-16984.71221	3.486	1.14e-05	0.001974	1.6e-08	PREDICTED: uncharacterized protein LOC101854731 [Aplysia californica]	2.7e-06	Probable LIM domain-containing serine/threonine-protein kinase DDB_G0286997 OS=Dictyostelium discoideum GN=DDB_G0286997 PE=3 SV=1	GO:0006468	protein phosphorylation	GO:0004672//GO:0005524	protein kinase activity//ATP binding	--	--
Cluster-16984.69485	-7.5771	1.16e-05	0.0019913	--	--	--	--	--	--	--	--	--	--
Cluster-16984.47884	-8.0001	1.17e-05	0.0020058	1.7e-117	PREDICTED: inorganic pyrophosphatase-like isoform X1 [Crassostrea gigas]	2.3e-93	Inorganic pyrophosphatase OS=Drosophila melanogaster GN=Nurf-38 PE=1 SV=3	GO:0006119//GO:0006796	oxidative phosphorylation//phosphate-containing compound metabolic process	GO:0004427//GO:0000287	inorganic diphosphatase activity//magnesium ion binding	GO:0005737	cytoplasm
Cluster-16984.56236	-8.4364	1.18e-05	0.0020235	--	--	--	--	--	--	--	--	--	--
Cluster-16984.354	-8.0441	1.19e-05	0.0020331	--	--	--	--	--	--	--	--	--	--
Cluster-16984.59355	-8.4829	1.2e-05	0.0020384	--	--	--	--	--	--	--	--	--	--
Cluster-16984.3953	-8.1292	1.2e-05	0.002043	--	--	--	--	--	--	--	--	--	--
Cluster-16984.40643	3.2284	1.21e-05	0.002043	--	--	--	--	--	--	--	--	--	--
Cluster-16984.9886	3.3653	1.23e-05	0.0020768	--	--	--	--	--	--	--	--	--	--
Cluster-16984.68278	-8.0377	1.3e-05	0.0021898	--	--	--	--	--	--	--	--	--	--
Cluster-16984.20329	4.5312	1.31e-05	0.0022022	--	--	--	--	--	--	--	--	--	--
Cluster-16984.31294	-8.1489	1.33e-05	0.002218	9.3e-14	PREDICTED: protein hairy-like isoform X1 [Crassostrea gigas]	2.6e-11	Transcription factor HES-1-B OS=Xenopus laevis GN=hes1-b PE=2 SV=1	--	--	--	--	--	--
Cluster-16984.62677	-8.017	1.34e-05	0.0022315	4.6e-31	PREDICTED: peroxisomal targeting signal 2 receptor-like [Crassostrea gigas]	5.3e-27	Peroxisomal targeting signal 2 receptor OS=Homo sapiens GN=PEX7 PE=1 SV=1	--	--	GO:0005515	protein binding	--	--
Cluster-16984.77431	-5.5457	1.34e-05	0.0022315	--	--	--	--	--	--	--	--	--	--
Cluster-16984.19448	-6.0621	1.36e-05	0.002249	2.9e-47	PREDICTED: uncharacterized protein LOC105318316 [Crassostrea gigas]	--	--	--	--	GO:0003677//GO:0008270	DNA binding//zinc ion binding	--	--
Cluster-16984.76159	-8.1118	1.36e-05	0.002249	--	--	--	--	--	--	--	--	--	--
Cluster-16984.78903	8.0331	1.36e-05	0.002249	--	--	--	--	--	--	--	--	--	--
Cluster-16984.37452	-5.896	1.4e-05	0.0023116	--	--	--	--	--	--	--	--	--	--
Cluster-16984.53517	-3.9062	1.43e-05	0.0023537	--	--	--	--	--	--	--	--	--	--
Cluster-16984.19617	-7.9531	1.45e-05	0.0023715	--	--	--	--	--	--	--	--	--	--
Cluster-16984.45438	4.7833	1.45e-05	0.0023715	3.6e-37	Putative RNA-directed DNA polymerase from transposon BS [Crassostrea gigas]	--	--	--	--	--	--	--	--
Cluster-16984.79201	5.0804	1.47e-05	0.0023946	2.8e-46	hypothetical protein SAMD00019534_109500 [Acytostelium subglobosum LB1]>gi|735850262|dbj|GAM27774.1| hypothetical protein SAMD00019534_109500 [Acytostelium subglobosum LB1]	--	--	GO:0046439//GO:0019530//GO:0006534//GO:0055114	L-cysteine metabolic process//taurine metabolic process//cysteine metabolic process//oxidation-reduction process	GO:0005506//GO:0016702//GO:0017172	iron ion binding//oxidoreductase activity, acting on single donors with incorporation of molecular oxygen, incorporation of two atoms of oxygen//cysteine dioxygenase activity	--	--
Cluster-16984.44855	-8.1488	1.48e-05	0.00241	--	--	--	--	--	--	--	--	--	--
Cluster-16984.64148	-6.4262	1.49e-05	0.0024167	--	--	--	--	--	--	GO:0046935	1-phosphatidylinositol-3-kinase regulator activity	GO:0005944	phosphatidylinositol 3-kinase complex, class IB
Cluster-16984.53349	-7.9619	1.5e-05	0.0024202	--	--	--	--	--	--	--	--	--	--
Cluster-16984.45320	-4.5972	1.53e-05	0.0024568	--	--	--	--	--	--	--	--	--	--
Cluster-16984.83186	8.0382	1.52e-05	0.0024568	3.7e-56	PREDICTED: uncharacterized protein LOC583642 [Strongylocentrotus purpuratus]	2.1e-30	LINE-1 retrotransposable element ORF2 protein OS=Homo sapiens PE=1 SV=1	--	--	--	--	--	--
Cluster-16984.16661	-8.1444	1.53e-05	0.0024584	--	--	--	--	--	--	--	--	--	--
Cluster-16984.80723	-5.5737	1.55e-05	0.0024751	--	--	--	--	--	--	--	--	--	--
Cluster-16984.42799	7.0339	1.59e-05	0.0025305	--	--	--	--	--	--	--	--	--	--
Cluster-16984.51322	-7.923	1.59e-05	0.0025305	--	--	--	--	--	--	--	--	--	--
Cluster-16984.30604	-8.0544	1.6e-05	0.00254	--	--	--	--	--	--	--	--	--	--
Cluster-16984.67482	7.9526	1.6e-05	0.00254	3.2e-18	PREDICTED: basic proline-rich protein-like isoform X2 [Crassostrea gigas]	1.8e-13	B-cell linker protein OS=Gallus gallus GN=BLNK PE=1 SV=1	--	--	--	--	--	--
Cluster-16984.4039	-7.9973	1.61e-05	0.0025466	3.1e-48	hypothetical protein DAPPUDRAFT_229355 [Daphnia pulex]	9.7e-18	Protein Star OS=Drosophila melanogaster GN=S PE=2 SV=1	--	--	--	--	--	--
Cluster-16984.75551	7.9682	1.62e-05	0.0025564	--	--	--	--	--	--	--	--	--	--
Cluster-16984.10507	8.0334	1.68e-05	0.0026322	2.5e-39	PREDICTED: uncharacterized protein LOC105322140 isoform X1 [Crassostrea gigas]	--	--	GO:0007031	peroxisome organization	--	--	GO:0005779//GO:0016021	integral component of peroxisomal membrane//integral component of membrane
Cluster-16984.44795	6.612	1.68e-05	0.0026322	1.4e-132	PREDICTED: trichohyalin-like [Crassostrea gigas]>gi|762104466|ref|XP_011434771.1| PREDICTED: trichohyalin-like [Crassostrea gigas]	4.2e-60	Tetratricopeptide repeat protein 14 OS=Homo sapiens GN=TTC14 PE=1 SV=1	--	--	GO:0004190//GO:0005515//GO:0003676	aspartic-type endopeptidase activity//protein binding//nucleic acid binding	GO:0016021	integral component of membrane
Cluster-16984.13393	6.1737	1.69e-05	0.0026453	8.4e-51	PREDICTED: caspase-3-like isoform X2 [Crassostrea gigas]>gi|762135198|ref|XP_011450844.1| PREDICTED: caspase-3-like isoform X2 [Crassostrea gigas]	7.7e-28	Caspase-3 OS=Sus scrofa GN=CASP3 PE=1 SV=1	--	--	--	--	--	--
Cluster-16984.18265	3.0603	1.7e-05	0.0026512	5.2e-17	PREDICTED: uncharacterized protein LOC105324205 [Crassostrea gigas]	--	--	GO:0008053//GO:0006810//GO:0006457//GO:0006606	mitochondrial fusion//transport//protein folding//protein import into nucleus	GO:0051082//GO:0003924	unfolded protein binding//GTPase activity	GO:0005741//GO:0016272//GO:0005794//GO:0016021	mitochondrial outer membrane//prefoldin complex//Golgi apparatus//integral component of membrane
Cluster-16984.9719	6.1941	1.71e-05	0.0026612	--	--	--	--	--	--	--	--	--	--
Cluster-16984.2408	3.2462	1.73e-05	0.0026745	7.6e-63	PREDICTED: secretin receptor-like isoform X2 [Crassostrea gigas]	1.8e-32	Parathyroid hormone/parathyroid hormone-related peptide receptor OS=Homo sapiens GN=PTH1R PE=1 SV=1	GO:0015992//GO:0007186//GO:0006119//GO:0006118	proton transport//G-protein coupled receptor signaling pathway//oxidative phosphorylation//obsolete electron transport	GO:0004930//GO:0008121	G-protein coupled receptor activity//ubiquinol-cytochrome-c reductase activity	GO:0016021	integral component of membrane
Cluster-16984.62407	8.1879	1.73e-05	0.0026745	3.1e-193	PREDICTED: mediator of RNA polymerase II transcription subunit 24-like isoform X2 [Crassostrea gigas]	5.7e-94	Mediator of RNA polymerase II transcription subunit 24 OS=Mus musculus GN=Med24 PE=1 SV=1	--	--	--	--	--	--
Cluster-16984.34091	8.2022	1.76e-05	0.0027168	--	--	--	--	--	--	--	--	--	--
Cluster-16984.56575	6.2069	1.77e-05	0.0027215	--	--	--	--	--	--	--	--	--	--
Cluster-16984.53003	-7.9258	1.78e-05	0.0027316	1.4e-83	PREDICTED: uncharacterized protein LOC105344688 isoform X2 [Crassostrea gigas]	--	--	--	--	GO:0005515//GO:0043565	protein binding//sequence-specific DNA binding	GO:0005634	nucleus
Cluster-16984.47695	-5.4017	1.79e-05	0.0027357	--	--	--	--	--	--	--	--	--	--
Cluster-16984.53982	-7.9434	1.79e-05	0.0027357	--	--	--	--	--	--	--	--	GO:0016020	membrane
Cluster-16984.77927	-7.8907	1.81e-05	0.0027513	--	--	--	--	--	--	--	--	--	--
Cluster-16984.64766	-8.2617	1.82e-05	0.00277	--	--	--	--	--	--	GO:0003677	DNA binding	--	--
Cluster-27957.0	-7.919	1.84e-05	0.0027824	--	--	--	--	--	--	--	--	--	--
Cluster-5791.3	-8.2536	1.85e-05	0.0027949	--	--	--	--	--	--	--	--	--	--
Cluster-16984.53436	-6.3185	1.86e-05	0.002807	6.9e-197	PREDICTED: cyclin-dependent kinase 12-like isoform X1 [Crassostrea gigas]	9.3e-157	Cyclin-dependent kinase 12 OS=Homo sapiens GN=CDK12 PE=1 SV=2	GO:0006468//GO:0007165	protein phosphorylation//signal transduction	GO:0005179//GO:0004672//GO:0005524	hormone activity//protein kinase activity//ATP binding	GO:0005576	extracellular region
Cluster-16984.64831	7.956	1.87e-05	0.002807	4.6e-145	PREDICTED: nephrocystin-1-like isoform X3 [Aplysia californica]	1.7e-107	Nephrocystin-1 (Fragment) OS=Canis familiaris GN=NPHP1 PE=2 SV=1	GO:0006355//GO:0006352	regulation of transcription, DNA-templated//DNA-templated transcription, initiation	GO:0016987//GO:0003700//GO:0005515//GO:0003677	sigma factor activity//transcription factor activity, sequence-specific DNA binding//protein binding//DNA binding	GO:0005667//GO:0016021	transcription factor complex//integral component of membrane
Cluster-16984.15725	-8.0534	1.89e-05	0.002832	--	--	--	--	--	--	--	--	--	--
Cluster-16984.82628	8.0859	1.89e-05	0.002832	2.3e-175	PREDICTED: uncharacterized protein LOC105446676 [Strongylocentrotus purpuratus]	--	--	--	--	--	--	--	--
Cluster-16984.30603	7.8778	1.9e-05	0.0028346	--	--	--	--	--	--	--	--	--	--
Cluster-16984.12323	6.2424	1.91e-05	0.0028466	6.9e-147	PREDICTED: uncharacterized protein LOC103280454 [Anolis carolinensis]	--	--	GO:0015074//GO:0006310	DNA integration//DNA recombination	GO:0003677	DNA binding	--	--
Cluster-16984.10889	7.903	1.92e-05	0.0028588	--	--	--	--	--	--	--	--	--	--
Cluster-16984.45543	-7.9506	1.95e-05	0.0028853	--	--	--	--	--	--	--	--	--	--
Cluster-16984.38865	-3.1752	1.96e-05	0.0028934	--	--	--	--	--	--	GO:0005509	calcium ion binding	--	--
Cluster-16984.58221	-8.0307	1.96e-05	0.0028934	--	--	--	--	GO:0071973//GO:0006935//GO:0007165	bacterial-type flagellum-dependent cell motility//chemotaxis//signal transduction	GO:0005515//GO:0003774	protein binding//motor activity	GO:0016020//GO:0009288	membrane//bacterial-type flagellum
Cluster-16764.0	7.8844	1.99e-05	0.002927	1e-12	PREDICTED: LOW QUALITY PROTEIN: obscurin [Danio rerio]	2.1e-13	Peroxidasin OS=Xenopus tropicalis GN=pxdn PE=2 SV=1	GO:0016237//GO:0006729//GO:0007165	lysosomal microautophagy//tetrahydrobiopterin biosynthetic process//signal transduction	GO:0005525//GO:0003924//GO:0008124//GO:0005515	GTP binding//GTPase activity//4-alpha-hydroxytetrahydrobiopterin dehydratase activity//protein binding	GO:0016020//GO:0034448	membrane//EGO complex
Cluster-16984.62184	-7.6672	2.02e-05	0.0029655	--	--	--	--	--	--	--	--	--	--
Cluster-16984.65068	4.4877	2.03e-05	0.0029676	--	--	--	--	--	--	--	--	--	--
Cluster-16984.48451	4.1251	2.06e-05	0.0030161	2.7e-47	PREDICTED: sequestosome-1-like [Saccoglossus kowalevskii]	5.1e-33	Sequestosome-1 OS=Homo sapiens GN=SQSTM1 PE=1 SV=1	--	--	GO:0005515//GO:0008270	protein binding//zinc ion binding	--	--
Cluster-16984.66829	5.959	2.11e-05	0.0030793	--	--	--	--	--	--	--	--	--	--
Cluster-16984.78886	7.8336	2.13e-05	0.003092	5.6e-10	hypothetical protein [Schistosoma japonicum]	--	--	GO:0015979	photosynthesis	--	--	GO:0016020//GO:0009523//GO:0009539	membrane//photosystem II//photosystem II reaction center
Cluster-16984.66393	8.0301	2.13e-05	0.0030923	4.9e-25	PREDICTED: MLX-interacting protein-like [Crassostrea gigas]	1.6e-15	Carbohydrate-responsive element-binding protein OS=Rattus norvegicus GN=Mlxipl PE=1 SV=1	--	--	GO:0046983	protein dimerization activity	--	--
Cluster-16984.44893	3.923	2.15e-05	0.0031073	4.6e-07	PREDICTED: 5-hydroxytryptamine receptor 1-like [Crassostrea gigas]>gi|762160378|ref|XP_011418404.1| PREDICTED: 5-hydroxytryptamine receptor 1-like [Crassostrea gigas]	--	--	--	--	--	--	--	--
Cluster-16984.28990	5.8116	2.17e-05	0.0031322	1.5e-75	PREDICTED: DNA replication complex GINS protein PSF3-like [Crassostrea gigas]>gi|405978495|gb|EKC42875.1| DNA replication complex GINS protein PSF3 [Crassostrea gigas]	5e-50	DNA replication complex GINS protein PSF3 OS=Mus musculus GN=Gins3 PE=2 SV=1	GO:0006355	regulation of transcription, DNA-templated	--	--	GO:0005622	intracellular
Cluster-16984.11182	6.2404	2.18e-05	0.0031399	--	--	--	--	--	--	--	--	--	--
Cluster-16984.26926	5.1946	2.19e-05	0.0031468	--	--	--	--	--	--	--	--	--	--
Cluster-16984.79785	-7.8162	2.26e-05	0.0032383	--	--	--	--	--	--	--	--	--	--
Cluster-16984.56099	-2.9805	2.28e-05	0.0032656	--	--	--	--	--	--	--	--	--	--
Cluster-16984.56794	-6.6962	2.29e-05	0.0032681	5.5e-231	PREDICTED: leucine-rich repeat-containing protein 48-like [Crassostrea gigas]	4e-160	Leucine-rich repeat-containing protein 48 OS=Mus musculus GN=Lrrc48 PE=2 SV=1	--	--	GO:0005515	protein binding	GO:0016021	integral component of membrane
Cluster-16984.23048	7.8061	2.31e-05	0.0032948	--	--	--	--	--	--	--	--	--	--
Cluster-16984.21678	7.8584	2.34e-05	0.0033208	--	--	--	--	--	--	--	--	--	--
Cluster-16984.23546	-5.029	2.37e-05	0.003358	--	--	--	--	--	--	--	--	--	--
Cluster-16984.46181	7.8827	2.38e-05	0.003358	--	--	--	--	--	--	--	--	--	--
Cluster-16984.7494	-7.8147	2.38e-05	0.003358	--	--	--	--	--	--	GO:0008430	selenium binding	--	--
Cluster-16984.79990	-7.8326	2.38e-05	0.003358	--	--	--	--	--	--	--	--	--	--
Cluster-16984.36685	7.8147	2.46e-05	0.0034376	--	--	--	--	--	--	--	--	--	--
Cluster-16984.52037	7.8248	2.46e-05	0.0034376	--	--	--	--	--	--	--	--	--	--
Cluster-16984.56203	-4.0965	2.46e-05	0.0034376	5.3e-29	Paraneoplastic antigen-like protein 5 [Crassostrea gigas]	--	--	--	--	--	--	--	--
Cluster-16984.7394	-8.3026	2.46e-05	0.0034376	--	--	--	--	--	--	--	--	--	--
Cluster-16984.11343	7.886	2.53e-05	0.0035109	1.6e-162	PREDICTED: uncharacterized protein LOC105336559 [Crassostrea gigas]	1.7e-90	Retrovirus-related Pol polyprotein from transposon 17.6 OS=Drosophila melanogaster GN=pol PE=3 SV=1	GO:0015074//GO:0006355	DNA integration//regulation of transcription, DNA-templated	GO:0008270//GO:0003700//GO:0003676	zinc ion binding//transcription factor activity, sequence-specific DNA binding//nucleic acid binding	GO:0005667	transcription factor complex
Cluster-16984.45443	-8.1029	2.53e-05	0.0035109	--	--	--	--	--	--	--	--	--	--
Cluster-16984.25961	-8.7232	2.63e-05	0.0036315	0	PREDICTED: uncharacterized protein LOC105348374 isoform X2 [Crassostrea gigas]	3e-29	E3 ubiquitin-protein ligase TRIM56 OS=Homo sapiens GN=TRIM56 PE=1 SV=3	GO:0006888//GO:0006886	ER to Golgi vesicle-mediated transport//intracellular protein transport	GO:0046872//GO:0008270//GO:0005515	metal ion binding//zinc ion binding//protein binding	GO:0030127//GO:0005622	COPII vesicle coat//intracellular
Cluster-16984.42704	-8.181	2.63e-05	0.0036315	--	--	--	--	--	--	--	--	--	--
Cluster-16984.68962	-5.2616	2.63e-05	0.0036315	--	--	--	--	--	--	--	--	--	--
Cluster-16984.64453	6.4414	2.66e-05	0.0036677	--	--	--	--	--	--	--	--	--	--
Cluster-16984.59642	-3.222	2.7e-05	0.0037131	--	--	--	--	--	--	--	--	--	--
Cluster-16984.64433	7.7468	2.73e-05	0.0037367	7.9e-135	PREDICTED: sterile alpha motif domain-containing protein 9-like [Crassostrea gigas]	6.3e-39	Sterile alpha motif domain-containing protein 9-like OS=Mus musculus GN=Samd9l PE=1 SV=2	GO:0042981//GO:0042262	regulation of apoptotic process//DNA protection	--	--	--	--
Cluster-16984.25022	-7.8807	2.75e-05	0.0037538	--	--	--	--	--	--	--	--	--	--
Cluster-16984.57172	-8.0374	2.76e-05	0.0037657	3.1e-35	PREDICTED: uncharacterized protein LOC105443805 isoform X1 [Strongylocentrotus purpuratus]	--	--	--	--	GO:0003677	DNA binding	--	--
Cluster-16984.48567	-8.6379	2.83e-05	0.0038475	4.4e-201	PREDICTED: trinucleotide repeat-containing gene 6C protein-like isoform X2 [Crassostrea gigas]	2.3e-48	Protein Gawky OS=Drosophila melanogaster GN=gw PE=1 SV=1	--	--	GO:0003676	nucleic acid binding	--	--
Cluster-16984.49143	7.8563	2.84e-05	0.0038514	--	--	--	--	--	--	--	--	--	--
Cluster-16984.83855	6.1816	2.84e-05	0.0038514	--	--	--	--	--	--	--	--	--	--
Cluster-16984.57160	-5.7391	2.86e-05	0.0038689	4.1e-34	TC1-like transposase [Cyprinus carpio]	1.6e-25	Transposable element Tcb1 transposase OS=Caenorhabditis briggsae PE=3 SV=1	GO:0035556//GO:0006313//GO:0015074	intracellular signal transduction//transposition, DNA-mediated//DNA integration	GO:0003677	DNA binding	--	--
Cluster-16984.74512	-5.0728	2.96e-05	0.0039869	--	--	--	--	--	--	--	--	--	--
Cluster-16984.58251	-5.5008	3e-05	0.0040291	--	--	--	--	--	--	--	--	--	--
Cluster-18520.0	5.7171	3e-05	0.0040291	--	--	--	--	GO:0007186	G-protein coupled receptor signaling pathway	GO:0004930	G-protein coupled receptor activity	GO:0016021	integral component of membrane
Cluster-16984.68208	-8.2087	3.02e-05	0.0040492	1.6e-39	PREDICTED: mannose-P-dolichol utilization defect 1 protein isoform X1 [Myotis brandtii]>gi|521033694|gb|EPQ15479.1| Mannose-P-dolichol utilization defect 1 protein [Myotis brandtii]	1.3e-39	Mannose-P-dolichol utilization defect 1 protein OS=Mus musculus GN=Mpdu1 PE=2 SV=1	GO:0015696	ammonium transport	GO:0008519	ammonium transmembrane transporter activity	GO:0016020	membrane
Cluster-16984.50542	-5.7131	3.05e-05	0.0040758	1.9e-41	PREDICTED: small nuclear ribonucleoprotein E [Crassostrea gigas]>gi|405971206|gb|EKC36056.1| Small nuclear ribonucleoprotein E [Crassostrea gigas]	1.3e-37	Small nuclear ribonucleoprotein E OS=Gallus gallus GN=SNRPE PE=3 SV=1	--	--	--	--	--	--
Cluster-16984.24582	-6.9323	3.16e-05	0.0041812	--	--	--	--	--	--	--	--	--	--
Cluster-16984.44824	8.2272	3.16e-05	0.0041812	8.1e-85	PREDICTED: protein yellow-like [Aplysia californica]	1e-31	Protein yellow OS=Drosophila melanogaster GN=y PE=1 SV=1	--	--	--	--	--	--
Cluster-16984.68125	7.797	3.14e-05	0.0041812	--	--	--	--	--	--	--	--	--	--
Cluster-16984.7160	-7.7884	3.13e-05	0.0041812	--	--	--	--	--	--	--	--	--	--
Cluster-16984.79316	5.8789	3.16e-05	0.0041812	3.9e-89	PREDICTED: RNA polymerase II-associated protein 3-like [Crassostrea gigas]	5.7e-43	RNA polymerase II-associated protein 3 OS=Xenopus tropicalis GN=rpap3 PE=2 SV=1	--	--	GO:0005515	protein binding	--	--
Cluster-16984.9665	5.61	3.17e-05	0.0041901	--	--	--	--	--	--	--	--	--	--
Cluster-16984.63902	6.816	3.2e-05	0.0042187	--	--	--	--	--	--	--	--	--	--
Cluster-16984.68893	8.0802	3.23e-05	0.0042398	4.8e-65	hypothetical protein LOTGIDRAFT_215567 [Lottia gigantea]>gi|556105924|gb|ESO94576.1| hypothetical protein LOTGIDRAFT_215567 [Lottia gigantea]	5.7e-58	TM2 domain-containing protein 3 OS=Danio rerio GN=tm2d3 PE=2 SV=2	--	--	--	--	--	--
Cluster-16984.18234	-2.9238	3.25e-05	0.0042493	--	--	--	--	--	--	--	--	--	--
Cluster-16984.40807	4.3126	3.25e-05	0.0042493	--	--	--	--	--	--	--	--	--	--
Cluster-16984.41126	5.2354	3.28e-05	0.0042792	--	--	--	--	--	--	--	--	GO:0055036	virion membrane
Cluster-16984.60151	-3.4048	3.29e-05	0.0042872	--	--	--	--	--	--	--	--	--	--
Cluster-16984.74276	7.6979	3.32e-05	0.0043216	9e-16	PREDICTED: uncharacterized protein LOC105347434 [Crassostrea gigas]>gi|405967799|gb|EKC32926.1| hypothetical protein CGI_10024715 [Crassostrea gigas]	--	--	GO:0009607	response to biotic stimulus	--	--	GO:0016021	integral component of membrane
Cluster-16984.62151	-7.6951	3.33e-05	0.0043241	1.6e-10	hypothetical protein LOTGIDRAFT_229732 [Lottia gigantea]>gi|556094007|gb|ESO82660.1| hypothetical protein LOTGIDRAFT_229732 [Lottia gigantea]	3.3e-06	Cirhin OS=Mus musculus GN=Cirh1a PE=2 SV=3	--	--	--	--	--	--
Cluster-16984.39755	-5.9972	3.38e-05	0.004381	--	--	--	--	--	--	--	--	--	--
Cluster-16984.25749	5.3098	3.43e-05	0.0043875	--	--	--	--	--	--	--	--	--	--
Cluster-16984.38052	4.1003	3.41e-05	0.0043875	--	--	--	--	--	--	--	--	--	--
Cluster-16984.65144	-7.8264	3.44e-05	0.0043875	--	--	--	--	--	--	--	--	--	--
Cluster-16984.76412	-8.1817	3.42e-05	0.0043875	--	--	--	--	--	--	--	--	--	--
Cluster-16984.79405	-7.7626	3.44e-05	0.0043875	1.3e-22	hypothetical protein CAPTEDRAFT_224084 [Capitella teleta]	1e-06	Cyclic GMP-AMP synthase OS=Mus musculus GN=Mb21d1 PE=1 SV=1	--	--	--	--	--	--
Cluster-16984.82365	-7.7258	3.44e-05	0.0043875	2.7e-64	PREDICTED: uncharacterized protein LOC105317441 [Crassostrea gigas]	3.7e-08	Kynurenine formamidase OS=Deinococcus geothermalis (strain DSM 11300) GN=kynB PE=3 SV=1	GO:0046487//GO:0019441//GO:0006568	glyoxylate metabolic process//tryptophan catabolic process to kynurenine//tryptophan metabolic process	GO:0004061	arylformamidase activity	--	--
Cluster-16984.8422	-8.0214	3.43e-05	0.0043875	--	--	--	--	--	--	--	--	--	--
Cluster-16984.49617	-3.0378	3.46e-05	0.0044086	2.4e-32	PREDICTED: pyruvate kinase PKM-like [Crassostrea gigas]	1e-14	Pyruvate kinase OS=Drosophila melanogaster GN=PyK PE=2 SV=2	--	--	--	--	--	--
Cluster-16984.7733	-4.0927	3.5e-05	0.0044514	--	--	--	--	--	--	--	--	--	--
Cluster-16984.22419	-4.4319	3.54e-05	0.0044946	--	--	--	--	--	--	GO:0008270	zinc ion binding	--	--
Cluster-16984.35045	5.7285	3.55e-05	0.0044954	--	--	--	--	--	--	--	--	--	--
Cluster-16984.11978	-7.7719	3.62e-05	0.0045328	--	--	--	--	GO:0006810//GO:0009405	transport//pathogenesis	GO:0019870//GO:0005515	potassium channel inhibitor activity//protein binding	GO:0005576	extracellular region
Cluster-16984.55161	-5.6705	3.62e-05	0.0045328	--	--	--	--	--	--	--	--	--	--
Cluster-16984.62647	7.9722	3.61e-05	0.0045328	2e-117	PREDICTED: uncharacterized protein LOC105325174 [Crassostrea gigas]>gi|405977796|gb|EKC42230.1| hypothetical protein CGI_10028029 [Crassostrea gigas]	4.5e-08	Putative ariadne-like RING finger protein R811 OS=Acanthamoeba polyphaga mimivirus GN=MIMI_R811 PE=3 SV=1	--	--	--	--	--	--
Cluster-16984.79004	4.2898	3.59e-05	0.0045328	--	--	--	--	--	--	--	--	--	--
Cluster-16984.8522	7.7275	3.61e-05	0.0045328	--	--	--	--	GO:0006810	transport	GO:0005215	transporter activity	GO:0016020	membrane
Cluster-16984.4707	-4.8378	3.7e-05	0.0045952	--	--	--	--	--	--	--	--	--	--
Cluster-16984.50643	7.6599	3.69e-05	0.0045952	--	--	--	--	--	--	--	--	--	--
Cluster-16984.53541	6.1091	3.7e-05	0.0045952	4.3e-68	Myosin-2 essential light chain [Crassostrea gigas]	3.8e-48	Myosin-2 essential light chain OS=Drosophila melanogaster GN=Mlc-c PE=1 SV=1	--	--	GO:0005509	calcium ion binding	--	--
Cluster-16984.81075	-7.9277	3.69e-05	0.0045952	--	--	--	--	--	--	--	--	--	--
Cluster-16984.62891	6.156	3.77e-05	0.0046759	--	--	--	--	--	--	--	--	--	--
Cluster-16984.40850	7.6504	3.8e-05	0.004698	--	--	--	--	--	--	--	--	--	--
Cluster-16984.77184	7.7628	3.8e-05	0.004698	--	--	--	--	--	--	GO:0008270	zinc ion binding	GO:0005634	nucleus
Cluster-16984.76266	7.8758	3.82e-05	0.0047085	5e-75	PREDICTED: uncharacterized protein LOC105340890 [Crassostrea gigas]>gi|762124865|ref|XP_011445446.1| PREDICTED: uncharacterized protein LOC105340890 [Crassostrea gigas]	6.3e-33	Caspase-8 OS=Mus musculus GN=Casp8 PE=1 SV=1	GO:0006508//GO:0007165//GO:0042981	proteolysis//signal transduction//regulation of apoptotic process	GO:0005515//GO:0004197	protein binding//cysteine-type endopeptidase activity	--	--
Cluster-16984.45825	8.7102	3.86e-05	0.0047396	6.2e-185	inhibitor protein kappa B-like protein [Azumapecten farreri]	4.4e-29	NF-kappa-B inhibitor cactus OS=Drosophila melanogaster GN=cact PE=1 SV=2	--	--	GO:0005515	protein binding	--	--
Cluster-16984.48211	7.7075	3.86e-05	0.0047396	--	--	--	--	GO:0055114//GO:0007275	oxidation-reduction process//multicellular organismal development	GO:0016491	oxidoreductase activity	--	--
Cluster-16984.62016	3.2182	3.87e-05	0.0047451	--	--	--	--	--	--	--	--	--	--
Cluster-16984.74913	-7.7058	3.9e-05	0.0047706	--	--	--	--	--	--	--	--	--	--
Cluster-16984.36188	-7.9148	3.91e-05	0.0047751	--	--	--	--	GO:0006355//GO:0006281//GO:0019836	regulation of transcription, DNA-templated//DNA repair//hemolysis by symbiont of host erythrocytes	GO:0008270//GO:0008168//GO:0003677//GO:0005515	zinc ion binding//methyltransferase activity//DNA binding//protein binding	GO:0005576	extracellular region
Cluster-16984.41777	-2.237	3.93e-05	0.0047796	2.8e-244	PREDICTED: lysosomal alpha-mannosidase-like [Crassostrea gigas]	3.9e-161	Lysosomal alpha-mannosidase OS=Bos taurus GN=MAN2B1 PE=1 SV=4	GO:0005975//GO:0006013	carbohydrate metabolic process//mannose metabolic process	GO:0004553//GO:0015923//GO:0004559//GO:0008270	hydrolase activity, hydrolyzing O-glycosyl compounds//mannosidase activity//alpha-mannosidase activity//zinc ion binding	--	--
Cluster-16984.9406	6.2642	3.93e-05	0.0047818	9.3e-71	PREDICTED: interferon-induced protein 44-like [Crassostrea gigas]>gi|762084529|ref|XP_011424759.1| PREDICTED: interferon-induced protein 44-like [Crassostrea gigas]>gi|762084531|ref|XP_011424760.1| PREDICTED: interferon-induced protein 44-like [Crassostrea gigas]>gi|762084533|ref|XP_011424761.1| PREDICTED: interferon-induced protein 44-like [Crassostrea gigas]	8e-38	Interferon-induced protein 44-like OS=Homo sapiens GN=IFI44L PE=2 SV=3	--	--	--	--	--	--
Cluster-16984.57477	6.0628	3.95e-05	0.0047819	3.3e-26	PREDICTED: mutS protein homolog 5-like isoform X1 [Crassostrea gigas]>gi|762076631|ref|XP_011446557.1| PREDICTED: mutS protein homolog 5-like isoform X1 [Crassostrea gigas]>gi|762076633|ref|XP_011446566.1| PREDICTED: mutS protein homolog 5-like isoform X1 [Crassostrea gigas]>gi|762076635|ref|XP_011446572.1| PREDICTED: mutS protein homolog 5-like isoform X1 [Crassostrea gigas]	7.2e-13	MutS protein homolog 5 OS=Homo sapiens GN=MSH5 PE=1 SV=1	GO:0006298	mismatch repair	GO:0005524//GO:0030983	ATP binding//mismatched DNA binding	--	--
Cluster-16984.81862	4.6801	3.95e-05	0.0047819	--	--	--	--	--	--	--	--	--	--
Cluster-16984.43206	-8.5652	3.97e-05	0.0047992	7e-24	PREDICTED: uncharacterized protein LOC105326163 [Crassostrea gigas]	--	--	GO:0006506//GO:0006955//GO:0007165	GPI anchor biosynthetic process//immune response//signal transduction	GO:0005164//GO:0016758	tumor necrosis factor receptor binding//transferase activity, transferring hexosyl groups	GO:0016020//GO:0016021	membrane//integral component of membrane
Cluster-16984.11668	4.2306	4.04e-05	0.0048694	--	--	--	--	GO:0006355	regulation of transcription, DNA-templated	GO:0003677	DNA binding	--	--
Cluster-16984.74332	2.9423	4.11e-05	0.0049474	5.2e-41	Heterogeneous nuclear ribonucleoprotein A/B [Crassostrea gigas]	1.3e-36	Biogenesis of lysosome-related organelles complex 1 subunit 2 OS=Xenopus tropicalis GN=bloc1s2 PE=2 SV=1	GO:0008608//GO:0006397//GO:0006357//GO:0007155	attachment of spindle microtubules to kinetochore//mRNA processing//regulation of transcription from RNA polymerase II promoter//cell adhesion	GO:0001104	RNA polymerase II transcription cofactor activity	GO:0072686//GO:0042729//GO:0000445//GO:0016592//GO:0016021	mitotic spindle//DASH complex//THO complex part of transcription export complex//mediator complex//integral component of membrane
Cluster-16984.64250	-4.7573	4.16e-05	0.0050011	--	--	--	--	--	--	--	--	--	--
Cluster-16984.9588	7.6488	4.19e-05	0.0050193	--	--	--	--	--	--	--	--	--	--
Cluster-16984.9828	7.7171	4.21e-05	0.0050377	4.4e-23	PREDICTED: uncharacterized protein LOC105346122 [Crassostrea gigas]	5.8e-15	Poly [ADP-ribose] polymerase 14 OS=Homo sapiens GN=PARP14 PE=1 SV=3	--	--	--	--	--	--
Cluster-16984.52933	-4.4945	4.23e-05	0.0050521	1.3e-07	PREDICTED: titin [Poecilia reticulata]	1.6e-10	B-cell receptor CD22 OS=Homo sapiens GN=CD22 PE=1 SV=2	GO:0006771//GO:0019497	riboflavin metabolic process//hexachlorocyclohexane metabolic process	GO:0003993//GO:0046872//GO:0005515	acid phosphatase activity//metal ion binding//protein binding	GO:0016021	integral component of membrane
Cluster-16984.38157	-6.3444	4.28e-05	0.0050758	--	--	--	--	--	--	--	--	--	--
Cluster-16984.49989	-7.9272	4.27e-05	0.0050758	1.1e-98	PREDICTED: failed axon connections homolog [Crassostrea gigas]	2.1e-44	Failed axon connections homolog OS=Rattus norvegicus GN=Faxc PE=3 SV=1	--	--	--	--	--	--
Cluster-16984.78124	5.216	4.26e-05	0.0050758	--	--	--	--	--	--	--	--	--	--
Cluster-16984.28050	8.4884	4.3e-05	0.0050761	0	PREDICTED: ubiquitin carboxyl-terminal hydrolase 7-like isoform X3 [Crassostrea gigas]>gi|405951374|gb|EKC19292.1| Ubiquitin carboxyl-terminal hydrolase 7 [Crassostrea gigas]	0	Ubiquitin carboxyl-terminal hydrolase 7 OS=Rattus norvegicus GN=Usp7 PE=1 SV=1	GO:0016579	protein deubiquitination	GO:0032183//GO:0070140//GO:0036459//GO:0005515	SUMO binding//SUMO-specific isopeptidase activity//ubiquitinyl hydrolase activity//protein binding	--	--
Cluster-16984.30647	8.473	4.29e-05	0.0050761	--	--	--	--	--	--	--	--	GO:0031224	intrinsic component of membrane
Cluster-16984.60820	7.9419	4.3e-05	0.0050761	--	--	--	--	--	--	--	--	--	--
Cluster-16984.77051	7.6181	4.31e-05	0.0050761	--	--	--	--	--	--	--	--	--	--
Cluster-16984.57945	4.318	4.35e-05	0.0051139	--	--	--	--	--	--	--	--	--	--
Cluster-16984.61801	-7.673	4.36e-05	0.0051139	--	--	--	--	--	--	--	--	--	--
Cluster-16984.33355	-7.631	4.38e-05	0.0051246	--	--	--	--	--	--	--	--	--	--
Cluster-16984.50241	5.5967	4.39e-05	0.0051246	--	--	--	--	--	--	--	--	--	--
Cluster-16984.79498	3.8448	4.39e-05	0.0051246	1.2e-09	PREDICTED: uncharacterized protein LOC105320376 [Crassostrea gigas]	--	--	GO:0016485	protein processing	--	--	GO:0016021	integral component of membrane
Cluster-16984.54021	-7.5481	4.42e-05	0.005136	--	--	--	--	--	--	--	--	--	--
Cluster-16984.71844	3.4487	4.42e-05	0.005136	0	hypothetical protein BRAFLDRAFT_106560 [Branchiostoma floridae]>gi|229284695|gb|EEN55429.1| hypothetical protein BRAFLDRAFT_106560 [Branchiostoma floridae]	4.6e-122	E3 ubiquitin-protein ligase RNF213 OS=Mus musculus GN=Rnf213 PE=2 SV=1	GO:0006355	regulation of transcription, DNA-templated	GO:0016887//GO:0005524//GO:0003723//GO:0008134//GO:0003724	ATPase activity//ATP binding//RNA binding//transcription factor binding//RNA helicase activity	GO:0005667	transcription factor complex
Cluster-16984.86764	7.0328	4.44e-05	0.0051522	--	--	--	--	--	--	GO:0005515	protein binding	--	--
Cluster-16984.44801	-7.8658	4.5e-05	0.0052062	2.8e-51	PREDICTED: sulfotransferase 1C4-like [Crassostrea gigas]>gi|762113924|ref|XP_011439731.1| PREDICTED: sulfotransferase 1C4-like [Crassostrea gigas]	1.1e-39	Sulfotransferase family cytosolic 1B member 1 OS=Canis familiaris GN=SULT1B1 PE=1 SV=1	--	--	GO:0008146	sulfotransferase activity	--	--
Cluster-16984.51399	-7.6213	4.63e-05	0.0053463	--	--	--	--	--	--	--	--	--	--
Cluster-16984.12425	6.3753	4.7e-05	0.00542	1.4e-38	PREDICTED: ankyrin-3-like [Aplysia californica]>gi|524877370|ref|XP_005095388.1| PREDICTED: ankyrin-3-like [Aplysia californica]	5.8e-16	Putative ankyrin repeat protein FPV162 OS=Fowlpox virus (strain NVSL) GN=FPV162 PE=3 SV=1	GO:0035556	intracellular signal transduction	GO:0005515	protein binding	--	--
Cluster-16984.48541	8.4454	4.71e-05	0.00542	1.7e-38	PREDICTED: lebercilin-like [Aplysia californica]	3e-22	Lebercilin OS=Mus musculus GN=Lca5 PE=2 SV=1	--	--	--	--	--	--
Cluster-16984.14112	-3.548	4.73e-05	0.0054242	--	--	--	--	--	--	--	--	--	--
Cluster-16984.49242	-5.8914	4.72e-05	0.0054242	--	--	--	--	--	--	--	--	--	--
Cluster-16984.39595	-4.8807	4.74e-05	0.0054248	--	--	--	--	--	--	--	--	--	--
Cluster-16984.54071	6.2964	4.75e-05	0.0054312	--	--	--	--	GO:0015992	proton transport	GO:0015078	hydrogen ion transmembrane transporter activity	GO:0055036//GO:0033644	virion membrane//host cell membrane
Cluster-16984.36403	-5.1717	4.78e-05	0.0054345	--	--	--	--	--	--	GO:0005516	calmodulin binding	GO:0031514	motile cilium
Cluster-16984.58833	7.5909	4.78e-05	0.0054345	--	--	--	--	--	--	--	--	--	--
Cluster-16984.79531	7.6951	4.77e-05	0.0054345	3.6e-37	hypothetical protein LOTGIDRAFT_231086 [Lottia gigantea]>gi|556110815|gb|ESO99466.1| hypothetical protein LOTGIDRAFT_231086 [Lottia gigantea]	3.3e-14	Golgi integral membrane protein 4 OS=Rattus norvegicus GN=Golim4 PE=1 SV=2	GO:0051726//GO:0006355	regulation of cell cycle//regulation of transcription, DNA-templated	GO:0008134//GO:0003700//GO:0042803//GO:0045502//GO:0043565	transcription factor binding//transcription factor activity, sequence-specific DNA binding//protein homodimerization activity//dynein binding//sequence-specific DNA binding	GO:0005634//GO:0005667//GO:0030286	nucleus//transcription factor complex//dynein complex
Cluster-16984.37069	-5.8169	4.8e-05	0.0054474	--	--	--	--	--	--	--	--	--	--
Cluster-16984.111	3.0401	4.83e-05	0.0054647	4.4e-146	Elongation factor 1-alpha 1 [Ophiophagus hannah]	6.8e-147	Elongation factor 1-alpha 1 OS=Gallus gallus GN=EEF1A PE=2 SV=1	--	--	GO:0005525//GO:0003924	GTP binding//GTPase activity	--	--
Cluster-16984.48524	2.6828	4.84e-05	0.0054703	--	--	--	--	--	--	--	--	--	--
Cluster-16984.58824	7.7631	4.88e-05	0.0054952	--	--	--	--	--	--	--	--	--	--
Cluster-16984.85266	7.7959	4.87e-05	0.0054952	--	--	--	--	--	--	--	--	--	--
Cluster-16984.26059	-7.8207	4.9e-05	0.005496	1.4e-33	hypothetical protein CGI_10023707 [Crassostrea gigas]	--	--	GO:0007165//GO:0042981//GO:0016032//GO:0019082//GO:0006357	signal transduction//regulation of apoptotic process//viral process//viral protein processing//regulation of transcription from RNA polymerase II promoter	GO:0005515//GO:0001104	protein binding//RNA polymerase II transcription cofactor activity	GO:0016592	mediator complex
Cluster-16984.78469	3.3327	4.91e-05	0.005496	6.5e-32	hypothetical protein CGI_10009106 [Crassostrea gigas]	--	--	--	--	--	--	--	--
Cluster-16984.8512	7.7771	4.9e-05	0.005496	7.3e-46	PREDICTED: uncharacterized protein LOC105330313 isoform X1 [Crassostrea gigas]	--	--	--	--	--	--	--	--
Cluster-16984.56465	5.0829	4.95e-05	0.0055292	--	--	--	--	--	--	--	--	--	--
Cluster-16984.48557	5.6302	4.96e-05	0.0055362	--	--	--	--	GO:0009405//GO:0015031	pathogenesis//protein transport	--	--	GO:0016020//GO:0030176	membrane//integral component of endoplasmic reticulum membrane
Cluster-16984.69900	-7.7918	5e-05	0.0055629	--	--	--	--	--	--	GO:0008270	zinc ion binding	--	--
Cluster-16984.77205	-5.6163	5e-05	0.0055629	--	--	--	--	--	--	--	--	--	--
Cluster-16984.42883	-1.8402	5.03e-05	0.0055755	6.5e-09	PREDICTED: uncharacterized protein LOC105340421 [Crassostrea gigas]	--	--	--	--	--	--	--	--
Cluster-16984.76018	7.547	5.03e-05	0.0055755	3.7e-12	hypothetical protein BRAFLDRAFT_143777 [Branchiostoma floridae]>gi|229298359|gb|EEN68986.1| hypothetical protein BRAFLDRAFT_143777, partial [Branchiostoma floridae]	3.7e-12	Tolloid-like protein 2 OS=Mus musculus GN=Tll2 PE=1 SV=1	GO:0043093//GO:0000917//GO:0006412//GO:0042254	FtsZ-dependent cytokinesis//barrier septum assembly//translation//ribosome biogenesis	GO:0003735	structural constituent of ribosome	GO:0005761//GO:0019867//GO:0005737//GO:0005840	mitochondrial ribosome//outer membrane//cytoplasm//ribosome
Cluster-16984.47375	-5.1339	5.1e-05	0.0056338	--	--	--	--	--	--	--	--	--	--
Cluster-16984.12583	-7.926	5.13e-05	0.005658	3.5e-51	PREDICTED: uncharacterized protein LOC103280454 [Anolis carolinensis]	--	--	--	--	--	--	--	--
Cluster-16984.77497	-7.7124	5.15e-05	0.0056747	5.6e-212	PREDICTED: retinoblastoma-associated protein-like [Crassostrea gigas]	6.6e-112	Retinoblastoma-associated protein OS=Gallus gallus GN=RB1 PE=1 SV=1	GO:0051726	regulation of cell cycle	--	--	GO:0005634	nucleus
Cluster-17445.2	-7.611	5.18e-05	0.0056984	7.6e-44	hypothetical protein CAPTEDRAFT_185729 [Capitella teleta]	3.3e-26	Zinc finger SWIM domain-containing protein 8 OS=Bos taurus GN=ZSWIM8 PE=2 SV=1	--	--	--	--	--	--
Cluster-18597.1	-7.5913	5.23e-05	0.005741	--	--	--	--	--	--	--	--	--	--
Cluster-16984.47765	7.5964	5.29e-05	0.0057987	5.1e-57	PREDICTED: protein FAM154B-like isoform X2 [Crassostrea gigas]	3.4e-16	Stabilizer of axonemal microtubules 2 OS=Mus musculus GN=Saxo2 PE=2 SV=2	--	--	--	--	--	--
Cluster-16984.77808	4.1718	5.35e-05	0.0058568	--	--	--	--	GO:0016032	viral process	--	--	--	--
Cluster-16984.47460	-8.3809	5.38e-05	0.0058696	1.3e-14	39S ribosomal protein L42, mitochondrial, partial [Stegodyphus mimosarum]	1.3e-09	39S ribosomal protein L42, mitochondrial OS=Homo sapiens GN=MRPL42 PE=1 SV=1	--	--	--	--	--	--
Cluster-16984.50324	8.3623	5.47e-05	0.0059627	9.5e-112	PREDICTED: protein IWS1 homolog [Crassostrea gigas]	4.2e-83	Protein IWS1 homolog OS=Rattus norvegicus GN=Iws1 PE=2 SV=1	GO:0006351	transcription, DNA-templated	GO:0003677	DNA binding	GO:0005634	nucleus
Cluster-16984.8824	2.7475	5.5e-05	0.0059784	--	--	--	--	--	--	--	--	--	--
Cluster-16984.17899	-3.8017	5.55e-05	0.0060232	5.8e-42	endonuclease/reverse transcriptase [Sus scrofa]	1.7e-41	LINE-1 retrotransposable element ORF2 protein OS=Homo sapiens PE=1 SV=1	--	--	--	--	--	--
Cluster-16984.41826	-2.2686	5.58e-05	0.0060399	--	--	--	--	GO:0006308//GO:0006281//GO:0006260	DNA catabolic process//DNA repair//DNA replication	GO:0017108	5'-flap endonuclease activity	GO:0005634//GO:0033557	nucleus//Slx1-Slx4 complex
Cluster-16984.42067	4.0181	5.6e-05	0.0060399	--	--	--	--	--	--	--	--	--	--
Cluster-16984.56274	6.4751	5.6e-05	0.0060399	--	--	--	--	--	--	--	--	--	--
Cluster-16984.86487	-7.5564	5.6e-05	0.0060399	5e-56	PREDICTED: ran guanine nucleotide release factor-like [Crassostrea gigas]>gi|405974685|gb|EKC39311.1| Ran guanine nucleotide release factor [Crassostrea gigas]	4.1e-29	Ran guanine nucleotide release factor OS=Bos taurus GN=RANGRF PE=2 SV=1	--	--	--	--	--	--
Cluster-16984.41935	-7.5275	5.64e-05	0.0060534	9.9e-11	PREDICTED: uncharacterized protein LOC105345827 [Crassostrea gigas]	--	--	--	--	--	--	--	--
Cluster-16984.53929	-6.5216	5.65e-05	0.0060534	--	--	--	--	--	--	--	--	--	--
Cluster-16984.69256	-7.9458	5.65e-05	0.0060534	2.4e-18	PREDICTED: laccase-1-like [Aplysia californica]	1.1e-10	Laccase-4 OS=Arabidopsis thaliana GN=IRX12 PE=2 SV=2	GO:0046656//GO:0015948//GO:0046740//GO:0055114	folic acid biosynthetic process//methanogenesis//transport of virus in host, cell to cell//oxidation-reduction process	GO:0005507//GO:0016491//GO:0030269	copper ion binding//oxidoreductase activity//tetrahydromethanopterin S-methyltransferase activity	GO:0016020//GO:0016021	membrane//integral component of membrane
Cluster-16984.9479	7.7671	5.64e-05	0.0060534	--	--	--	--	--	--	--	--	--	--
Cluster-16984.43038	3.4881	5.71e-05	0.0060798	--	--	--	--	GO:0007275//GO:0009966	multicellular organismal development//regulation of signal transduction	--	--	GO:0016020	membrane
Cluster-16984.75651	5.4859	5.71e-05	0.0060798	--	--	--	--	--	--	--	--	--	--
Cluster-2022.0	7.509	5.7e-05	0.0060798	--	--	--	--	--	--	--	--	--	--
Cluster-16984.25686	-7.5737	5.74e-05	0.0061038	1.5e-59	PREDICTED: zinc finger protein 845-like isoform X2 [Crassostrea gigas]>gi|762124979|ref|XP_011445508.1| PREDICTED: zinc finger protein 845-like isoform X2 [Crassostrea gigas]>gi|762124981|ref|XP_011445509.1| PREDICTED: zinc finger protein 845-like isoform X2 [Crassostrea gigas]>gi|762124983|ref|XP_011445511.1| PREDICTED: zinc finger protein 845-like isoform X2 [Crassostrea gigas]	2.2e-18	Zinc finger protein 845 OS=Homo sapiens GN=ZNF845 PE=2 SV=3	--	--	GO:0008270//GO:0046872	zinc ion binding//metal ion binding	--	--
Cluster-19090.1	-2.819	5.77e-05	0.0061098	6.8e-18	PREDICTED: extracellular matrix protein A-like [Crassostrea gigas]	--	--	--	--	GO:0005515	protein binding	--	--
Cluster-26656.2	4.3786	5.76e-05	0.0061098	3.4e-95	PREDICTED: uncharacterized protein LOC105329064 isoform X1 [Crassostrea gigas]	--	--	--	--	--	--	GO:0019028	viral capsid
Cluster-16984.69215	-6.181	5.78e-05	0.0061105	--	--	--	--	--	--	--	--	--	--
Cluster-16984.28561	-5.5254	5.82e-05	0.0061447	2.1e-140	PREDICTED: glucose dehydrogenase [FAD, quinone]-like [Crassostrea gigas]	1.7e-92	Glucose dehydrogenase [FAD, quinone] OS=Drosophila melanogaster GN=Gld PE=3 SV=3	GO:0008033//GO:0055114//GO:0016117//GO:0015940	tRNA processing//oxidation-reduction process//carotenoid biosynthetic process//pantothenate biosynthetic process	GO:0016705//GO:0016491//GO:0050660//GO:0008677//GO:0016614	oxidoreductase activity, acting on paired donors, with incorporation or reduction of molecular oxygen//oxidoreductase activity//flavin adenine dinucleotide binding//2-dehydropantoate 2-reductase activity//oxidoreductase activity, acting on CH-OH group of donors	--	--
Cluster-16984.19327	7.8757	5.83e-05	0.006145	--	--	--	--	--	--	--	--	--	--
Cluster-16984.54929	-7.6176	5.85e-05	0.0061604	--	--	--	--	--	--	--	--	--	--
Cluster-16984.34069	-7.8572	5.87e-05	0.0061667	--	--	--	--	--	--	--	--	--	--
Cluster-16984.40793	-3.9616	5.9e-05	0.0061894	--	--	--	--	--	--	--	--	--	--
Cluster-16984.61790	-7.5834	5.92e-05	0.0062	--	--	--	--	--	--	--	--	--	--
Cluster-16984.40916	-7.8001	5.95e-05	0.0062093	--	--	--	--	--	--	--	--	--	--
Cluster-16984.48074	8.3385	5.94e-05	0.0062093	0	PREDICTED: pre-mRNA-splicing factor ATP-dependent RNA helicase PRP16-like [Aplysia californica]	0	Pre-mRNA-splicing factor ATP-dependent RNA helicase PRP16 OS=Bos taurus GN=DHX38 PE=2 SV=1	GO:0006355//GO:0043039//GO:0019079//GO:0006810//GO:0006614//GO:0019048	regulation of transcription, DNA-templated//tRNA aminoacylation//viral genome replication//transport//SRP-dependent cotranslational protein targeting to membrane//modulation by virus of host morphology or physiology	GO:0043531//GO:0005525//GO:0004386//GO:0016876//GO:0005524//GO:0016787//GO:0003676//GO:0003677//GO:0008026	ADP binding//GTP binding//helicase activity//ligase activity, forming aminoacyl-tRNA and related compounds//ATP binding//hydrolase activity//nucleic acid binding//DNA binding//ATP-dependent helicase activity	GO:0005634//GO:0019031	nucleus//viral envelope
Cluster-16984.25351	4.9576	6.03e-05	0.0062791	--	--	--	--	--	--	--	--	--	--
Cluster-16984.36780	-8.4822	6.05e-05	0.0062957	--	--	--	--	--	--	--	--	GO:0042470	melanosome
Cluster-16984.78575	-5.2523	6.09e-05	0.0063258	--	--	--	--	--	--	--	--	--	--
Cluster-16984.24792	-7.3138	6.18e-05	0.0064072	--	--	--	--	--	--	--	--	--	--
Cluster-16984.28378	7.6274	6.22e-05	0.0064313	9.2e-108	hypothetical protein LOTGIDRAFT_119100 [Lottia gigantea]>gi|556104962|gb|ESO93614.1| hypothetical protein LOTGIDRAFT_119100 [Lottia gigantea]	9.7e-89	JNK1/MAPK8-associated membrane protein OS=Mus musculus GN=Jkamp PE=1 SV=2	GO:0051262//GO:0015031	protein tetramerization//protein transport	GO:0051082	unfolded protein binding	--	--
Cluster-16984.71080	7.5921	6.26e-05	0.0064425	--	--	--	--	GO:0006367	transcription initiation from RNA polymerase II promoter	--	--	GO:0005672	transcription factor TFIIA complex
Cluster-16984.74527	5.2438	6.24e-05	0.0064425	--	--	--	--	--	--	--	--	--	--
Cluster-16984.77420	-7.5836	6.26e-05	0.0064425	--	--	--	--	--	--	--	--	--	--
Cluster-16984.78595	4.3725	6.27e-05	0.0064425	1e-132	PREDICTED: uncharacterized protein LOC105317328 [Crassostrea gigas]	--	--	GO:0015074	DNA integration	--	--	--	--
Cluster-16984.79003	4.4108	6.29e-05	0.0064501	--	--	--	--	--	--	--	--	--	--
Cluster-16984.60020	7.9732	6.3e-05	0.0064524	--	--	--	--	--	--	--	--	--	--
Cluster-26951.0	-7.5902	6.33e-05	0.0064707	--	--	--	--	--	--	--	--	--	--
Cluster-13328.0	-7.4941	6.34e-05	0.0064714	--	--	--	--	--	--	--	--	--	--
Cluster-16984.45033	7.5498	6.36e-05	0.0064742	--	--	--	--	--	--	--	--	--	--
Cluster-16984.48662	-7.7263	6.36e-05	0.0064742	2.5e-40	PREDICTED: uncharacterized protein LOC105348199 [Crassostrea gigas]	--	--	GO:0006144//GO:0006206//GO:0006351	purine nucleobase metabolic process//pyrimidine nucleobase metabolic process//transcription, DNA-templated	GO:0003899//GO:0003677	DNA-directed RNA polymerase activity//DNA binding	GO:0005730	nucleolus
Cluster-16984.82597	3.3406	6.38e-05	0.0064776	1.2e-65	PREDICTED: probable inactive tRNA-specific adenosine deaminase-like protein 3-like [Saccoglossus kowalevskii]	7.9e-33	Probable inactive tRNA-specific adenosine deaminase-like protein 3 OS=Danio rerio GN=adat3 PE=2 SV=2	--	--	GO:0008270	zinc ion binding	--	--
Cluster-16984.1495	7.8074	6.42e-05	0.0065087	--	--	--	--	GO:0006270	DNA replication initiation	--	--	--	--
Cluster-16984.58253	7.6388	6.49e-05	0.006567	--	--	--	--	--	--	--	--	--	--
Cluster-26916.0	-7.108	6.53e-05	0.0065992	--	--	--	--	--	--	--	--	--	--
Cluster-16984.32185	-7.4703	6.55e-05	0.0066095	8.2e-106	PREDICTED: uncharacterized protein LOC105327096 [Crassostrea gigas]>gi|762086840|ref|XP_011425702.1| PREDICTED: uncharacterized protein LOC105327096 [Crassostrea gigas]>gi|762086842|ref|XP_011425703.1| PREDICTED: uncharacterized protein LOC105327096 [Crassostrea gigas]	--	--	--	--	GO:0051424//GO:0008641	corticotropin-releasing hormone binding//small protein activating enzyme activity	--	--
Cluster-16984.77468	7.7248	6.56e-05	0.0066112	4.1e-54	PREDICTED: HSPB1-associated protein 1 homolog isoform X2 [Crassostrea gigas]	2e-48	HSPB1-associated protein 1 OS=Bos taurus GN=HSPBAP1 PE=2 SV=1	--	--	--	--	--	--
Cluster-16984.19227	7.6211	6.6e-05	0.0066136	2.6e-51	PREDICTED: uncharacterized protein LOC583642 [Strongylocentrotus purpuratus]	2.3e-42	Transposon TX1 uncharacterized 149 kDa protein OS=Xenopus laevis PE=3 SV=1	--	--	--	--	--	--
Cluster-16984.32448	3.7309	6.59e-05	0.0066136	--	--	--	--	--	--	--	--	--	--
Cluster-16984.77861	7.4917	6.59e-05	0.0066136	2.5e-34	Unknown (protein for MGC:196762) [Xenopus laevis]	7.6e-31	Double-stranded RNA-specific adenosine deaminase OS=Homo sapiens GN=ADAR PE=1 SV=4	GO:0006144//GO:0006396//GO:0006807	purine nucleobase metabolic process//RNA processing//nitrogen compound metabolic process	GO:0003723//GO:0004000	RNA binding//adenosine deaminase activity	--	--
Cluster-16984.40592	3.1094	6.61e-05	0.0066149	7.4e-49	PREDICTED: DNA-directed RNA polymerase II subunit RPB2 [Crassostrea gigas]	9.2e-47	DNA-directed RNA polymerase II subunit RPB2 OS=Drosophila melanogaster GN=RpII140 PE=2 SV=2	GO:0006355//GO:0006206//GO:0031556//GO:0031554//GO:0006144//GO:0006351	regulation of transcription, DNA-templated//pyrimidine nucleobase metabolic process//transcriptional attenuation by ribosome//regulation of DNA-templated transcription, termination//purine nucleobase metabolic process//transcription, DNA-templated	GO:0016787//GO:0003899//GO:0043565//GO:0003677	hydrolase activity//DNA-directed RNA polymerase activity//sequence-specific DNA binding//DNA binding	GO:0005730	nucleolus
Cluster-16984.38150	-7.8794	6.69e-05	0.0066816	--	--	--	--	--	--	--	--	--	--
Cluster-16984.36204	8.297	6.75e-05	0.0067345	0	PREDICTED: centrosome-associated protein 350-like isoform X2 [Crassostrea gigas]	3.3e-65	Centrosome-associated protein 350 OS=Homo sapiens GN=CEP350 PE=1 SV=1	GO:0005985//GO:0030418//GO:0006012//GO:0005982//GO:0009058	sucrose metabolic process//nicotianamine biosynthetic process//galactose metabolic process//starch metabolic process//biosynthetic process	GO:0004575//GO:0005524//GO:0004564//GO:0008270//GO:0030410//GO:0005515	sucrose alpha-glucosidase activity//ATP binding//beta-fructofuranosidase activity//zinc ion binding//nicotianamine synthase activity//protein binding	GO:0017177	glucosidase II complex
Cluster-16984.49856	-7.5444	6.77e-05	0.0067381	--	--	--	--	--	--	--	--	--	--
Cluster-16984.86441	7.4778	6.78e-05	0.0067454	6.2e-93	hypothetical protein LOTGIDRAFT_220390 [Lottia gigantea]>gi|556098197|gb|ESO86849.1| hypothetical protein LOTGIDRAFT_220390 [Lottia gigantea]	4e-71	Blastula protease 10 OS=Paracentrotus lividus GN=BP10 PE=2 SV=1	GO:0006508	proteolysis	GO:0008270//GO:0004222	zinc ion binding//metalloendopeptidase activity	GO:0031012	extracellular matrix
Cluster-16984.35370	-7.6282	6.85e-05	0.0067658	--	--	--	--	--	--	--	--	--	--
Cluster-16984.54907	-6.9889	6.85e-05	0.0067658	3.1e-47	PREDICTED: uncharacterized protein LOC105331701 [Crassostrea gigas]	--	--	--	--	GO:0005524	ATP binding	--	--
Cluster-16984.6562	-3.6036	6.84e-05	0.0067658	--	--	--	--	--	--	--	--	--	--
Cluster-16984.79051	3.9579	6.83e-05	0.0067658	--	--	--	--	--	--	--	--	--	--
Cluster-16984.71997	7.5405	6.88e-05	0.006781	--	--	--	--	--	--	GO:0003677//GO:0046872	DNA binding//metal ion binding	--	--
Cluster-16984.7526	7.5316	6.9e-05	0.0067955	--	--	--	--	--	--	--	--	--	--
Cluster-16984.35395	-5.7969	7.04e-05	0.006918	--	--	--	--	--	--	--	--	--	--
Cluster-28840.2	-7.5297	7.05e-05	0.0069202	--	--	--	--	--	--	--	--	--	--
Cluster-16984.64001	-8.2589	7.08e-05	0.006924	--	--	--	--	--	--	--	--	--	--
Cluster-16984.7885	7.4507	7.08e-05	0.006924	--	--	--	--	--	--	--	--	--	--
Cluster-16984.15984	7.5879	7.13e-05	0.0069559	--	--	--	--	--	--	--	--	--	--
Cluster-16984.8478	7.5375	7.13e-05	0.0069559	--	--	--	--	--	--	--	--	--	--
Cluster-16984.64761	-7.7159	7.16e-05	0.0069768	--	--	--	--	--	--	--	--	--	--
Cluster-16984.39073	-4.7598	7.18e-05	0.0069777	1.2e-30	PREDICTED: uncharacterized protein LOC105442056 isoform X1 [Strongylocentrotus purpuratus]>gi|780075470|ref|XP_011672126.1| PREDICTED: uncharacterized protein LOC105442056 isoform X2 [Strongylocentrotus purpuratus]	--	--	GO:0006310//GO:0015074	DNA recombination//DNA integration	GO:0003677	DNA binding	--	--
Cluster-16984.16000	-7.8429	7.24e-05	0.0070291	--	--	--	--	--	--	--	--	--	--
Cluster-16984.46337	2.8072	7.25e-05	0.0070291	1.1e-191	PREDICTED: COP9 signalosome complex subunit 4-like [Crassostrea gigas]>gi|405973432|gb|EKC38149.1| COP9 signalosome complex subunit 4 [Crassostrea gigas]	4.9e-168	COP9 signalosome complex subunit 4 OS=Mus musculus GN=Cops4 PE=1 SV=1	--	--	GO:0005515	protein binding	--	--
Cluster-16984.76108	-4.5492	7.26e-05	0.0070291	--	--	--	--	--	--	--	--	--	--
Cluster-16984.11725	4.9906	7.37e-05	0.0071201	--	--	--	--	--	--	--	--	--	--
Cluster-16984.10879	7.437	7.41e-05	0.0071448	3.1e-48	hypothetical protein DAPPUDRAFT_229355 [Daphnia pulex]	9.8e-18	Protein Star OS=Drosophila melanogaster GN=S PE=2 SV=1	--	--	--	--	--	--
Cluster-16984.25880	-7.3354	7.55e-05	0.0072516	--	--	--	--	--	--	--	--	--	--
Cluster-16984.63185	-5.0959	7.55e-05	0.0072516	--	--	--	--	--	--	--	--	--	--
Cluster-16984.72290	3.2495	7.54e-05	0.0072516	--	--	--	--	--	--	--	--	--	--
Cluster-16984.60032	2.7043	7.57e-05	0.0072555	--	--	--	--	GO:0009405//GO:0006118	pathogenesis//obsolete electron transport	GO:0003954	NADH dehydrogenase activity	GO:0005739//GO:0005576	mitochondrion//extracellular region
Cluster-16984.67593	-7.4263	7.64e-05	0.0073109	--	--	--	--	--	--	--	--	--	--
Cluster-16984.70527	-5.1934	7.67e-05	0.0073267	--	--	--	--	--	--	--	--	--	--
Cluster-26223.0	-3.7252	7.7e-05	0.0073504	1e-130	PREDICTED: uncharacterized protein LOC105338397 isoform X1 [Crassostrea gigas]	2.2e-27	Endo-1,4-beta-xylanase A OS=Thermoanaerobacterium saccharolyticum GN=xynA PE=1 SV=1	GO:0005975	carbohydrate metabolic process	GO:0004553	hydrolase activity, hydrolyzing O-glycosyl compounds	--	--
Cluster-16984.13297	-5.8057	7.8e-05	0.0074178	1.6e-92	PREDICTED: uncharacterized protein LOC105323877 isoform X4 [Crassostrea gigas]	2.5e-08	Putative Pol polyprotein OS=Mouse intracisternal a-particle MIA14 GN=pol PE=3 SV=1	--	--	GO:0008270//GO:0003676	zinc ion binding//nucleic acid binding	--	--
Cluster-16984.46256	6.8503	7.81e-05	0.0074178	--	--	--	--	--	--	--	--	--	--
Cluster-16984.54648	-7.4661	7.81e-05	0.0074178	2.9e-224	PREDICTED: polyphosphoinositide phosphatase-like isoform X2 [Aplysia californica]	4e-157	Polyphosphoinositide phosphatase OS=Mus musculus GN=Fig4 PE=1 SV=1	--	--	GO:0042578	phosphoric ester hydrolase activity	--	--
Cluster-16984.64076	-8.2299	7.92e-05	0.0075074	--	--	--	--	--	--	--	--	--	--
Cluster-16984.87344	5.903	7.97e-05	0.0075464	--	--	--	--	--	--	--	--	--	--
Cluster-16984.78966	2.3977	7.99e-05	0.0075508	--	--	--	--	--	--	--	--	--	--
Cluster-16984.14027	-2.431	8.01e-05	0.0075552	--	--	--	--	--	--	--	--	--	--
Cluster-16984.21188	-6.2392	8.09e-05	0.0075996	--	--	--	--	GO:0042742	defense response to bacterium	--	--	--	--
Cluster-16984.69484	-6.1563	8.08e-05	0.0075996	--	--	--	--	--	--	--	--	--	--
Cluster-16984.78470	2.8837	8.08e-05	0.0075996	6.8e-32	hypothetical protein CGI_10009106 [Crassostrea gigas]	--	--	--	--	--	--	--	--
Cluster-16984.7436	7.469	8.12e-05	0.007612	7.8e-56	PREDICTED: SPARC-related modular calcium-binding protein 1-like isoform X3 [Crassostrea gigas]	9.1e-36	SPARC-related modular calcium-binding protein 1 OS=Mus musculus GN=Smoc1 PE=2 SV=2	GO:0007165	signal transduction	GO:0005509	calcium ion binding	GO:0005578	proteinaceous extracellular matrix
Cluster-16984.35860	-8.2051	8.15e-05	0.0076339	--	--	--	--	--	--	--	--	--	--
Cluster-16984.44764	8.182	8.21e-05	0.0076807	1.9e-84	Mortality factor 4-like protein 1 [Crassostrea gigas]	7.8e-65	Mortality factor 4-like protein 1 OS=Mus musculus GN=Morf4l1 PE=1 SV=2	GO:0006106	fumarate metabolic process	--	--	GO:0016020	membrane
Cluster-16984.27355	-5.7289	8.3e-05	0.0077434	--	--	--	--	--	--	--	--	--	--
Cluster-16984.67243	-7.7893	8.31e-05	0.0077434	3.6e-53	hypothetical protein LOTGIDRAFT_236970 [Lottia gigantea]>gi|556093823|gb|ESO82476.1| hypothetical protein LOTGIDRAFT_236970 [Lottia gigantea]	--	--	--	--	GO:0008270	zinc ion binding	--	--
Cluster-16984.64748	-8.1763	8.32e-05	0.0077494	2.4e-199	PREDICTED: aspartyl aminopeptidase-like, partial [Crassostrea gigas]	1.3e-163	Aspartyl aminopeptidase OS=Bos taurus GN=DNPEP PE=1 SV=1	GO:0048309//GO:0006508//GO:0051028	endoplasmic reticulum inheritance//proteolysis//mRNA transport	GO:0004177//GO:0008270	aminopeptidase activity//zinc ion binding	--	--
Cluster-16984.48922	-7.4967	8.38e-05	0.0077933	--	--	--	--	--	--	--	--	--	--
Cluster-16984.62294	-7.4929	8.47e-05	0.0078243	5.3e-180	PREDICTED: uncharacterized protein LOC105318489 [Crassostrea gigas]>gi|762151923|ref|XP_011413957.1| PREDICTED: uncharacterized protein LOC105318489 [Crassostrea gigas]	--	--	--	--	--	--	--	--
Cluster-16984.74975	-5.4343	8.47e-05	0.0078243	--	--	--	--	GO:0019079	viral genome replication	--	--	--	--
Cluster-16984.75611	7.493	8.46e-05	0.0078243	--	--	--	--	--	--	--	--	--	--
Cluster-16984.79495	7.4395	8.46e-05	0.0078243	--	--	--	--	--	--	--	--	--	--
Cluster-16984.73843	6.4403	8.5e-05	0.0078377	--	--	--	--	GO:0015986//GO:0015992	ATP synthesis coupled proton transport//proton transport	GO:0015078	hydrogen ion transmembrane transporter activity	--	--
Cluster-16984.71835	7.5726	8.59e-05	0.00791	5.2e-39	PREDICTED: uncharacterized protein LOC754287 isoform X1 [Strongylocentrotus purpuratus]	--	--	GO:0015074	DNA integration	GO:0003677	DNA binding	--	--
Cluster-16984.50862	-7.4294	8.71e-05	0.0080106	--	--	--	--	--	--	--	--	--	--
Cluster-22884.0	7.4204	8.74e-05	0.0080302	7.9e-60	PREDICTED: diphosphoinositol polyphosphate phosphohydrolase 1-like [Crassostrea gigas]	3e-43	Diphosphoinositol polyphosphate phosphohydrolase 2 OS=Pongo abelii GN=NUDT4 PE=2 SV=1	--	--	GO:0016787	hydrolase activity	--	--
Cluster-16984.57884	-7.5591	8.76e-05	0.0080368	--	--	--	--	--	--	--	--	--	--
Cluster-16984.57182	7.3642	8.79e-05	0.0080494	--	--	--	--	--	--	--	--	--	--
Cluster-16984.18870	-4.4078	8.82e-05	0.0080587	--	--	--	--	--	--	--	--	--	--
Cluster-16984.71230	-5.663	8.83e-05	0.0080628	--	--	--	--	--	--	--	--	--	--
Cluster-16984.27932	7.59	8.89e-05	0.0080995	2.8e-29	hypothetical protein LOTGIDRAFT_233621 [Lottia gigantea]>gi|556101950|gb|ESO90602.1| hypothetical protein LOTGIDRAFT_233621 [Lottia gigantea]	7.9e-24	RNA-binding protein 7 OS=Mus musculus GN=Rbm7 PE=2 SV=1	--	--	GO:0003676	nucleic acid binding	--	--
Cluster-16984.44459	-8.1609	8.91e-05	0.0081049	4.4e-148	PREDICTED: protein SQS1-like isoform X1 [Crassostrea gigas]	4.4e-18	Tetratricopeptide repeat protein 31 OS=Homo sapiens GN=TTC31 PE=2 SV=3	--	--	GO:0003676//GO:0005515//GO:0004190	nucleic acid binding//protein binding//aspartic-type endopeptidase activity	GO:0016021	integral component of membrane
Cluster-1152.0	7.4641	8.97e-05	0.0081121	--	--	--	--	--	--	--	--	--	--
Cluster-16984.36017	3.1798	9.04e-05	0.0081121	--	--	--	--	--	--	--	--	--	--
Cluster-16984.36773	4.2593	9.04e-05	0.0081121	--	--	--	--	GO:0044237	cellular metabolic process	--	--	--	--
Cluster-16984.55225	-8.1425	9.01e-05	0.0081121	--	--	--	--	--	--	--	--	--	--
Cluster-16984.64778	8.1109	9.05e-05	0.0081121	--	--	--	--	--	--	--	--	--	--
Cluster-16984.65114	4.3616	8.97e-05	0.0081121	1.8e-10	Agrin [Crassostrea gigas]	--	--	--	--	--	--	--	--
Cluster-16984.66679	-7.5976	8.93e-05	0.0081121	--	--	--	--	--	--	--	--	--	--
Cluster-16984.72294	-7.4261	9.03e-05	0.0081121	--	--	--	--	--	--	--	--	--	--
Cluster-16984.75122	-7.438	8.96e-05	0.0081121	6.9e-80	PREDICTED: hypoxanthine-guanine phosphoribosyltransferase-like [Crassostrea gigas]>gi|405976278|gb|EKC40790.1| Hypoxanthine-guanine phosphoribosyltransferase [Crassostrea gigas]	1.7e-73	Hypoxanthine-guanine phosphoribosyltransferase OS=Mus musculus GN=Hprt1 PE=1 SV=3	GO:0055114//GO:0008615//GO:0009116	oxidation-reduction process//pyridoxine biosynthetic process//nucleoside metabolic process	GO:0004733//GO:0010181	pyridoxamine-phosphate oxidase activity//FMN binding	GO:0016021	integral component of membrane
Cluster-27805.3	-7.5822	9e-05	0.0081121	--	--	--	--	--	--	--	--	--	--
Cluster-16984.3062	-7.7509	9.12e-05	0.0081647	--	--	--	--	--	--	--	--	--	--
Cluster-16984.30713	-7.5506	9.13e-05	0.0081672	--	--	--	--	--	--	--	--	--	--
Cluster-16984.36782	-5.8347	9.2e-05	0.0081959	--	--	--	--	--	--	--	--	GO:0042470	melanosome
Cluster-16984.48805	8.1569	9.19e-05	0.0081959	3.5e-135	PREDICTED: splicing factor 1-like isoform X2 [Crassostrea gigas]	2.6e-109	Splicing factor 1 OS=Homo sapiens GN=SF1 PE=1 SV=4	--	--	GO:0003676//GO:0003723//GO:0008270	nucleic acid binding//RNA binding//zinc ion binding	--	--
Cluster-16984.57174	3.2603	9.21e-05	0.0081959	1.1e-23	PREDICTED: uncharacterized protein si:ch73-7i4.2 [Danio rerio]	--	--	--	--	--	--	--	--
Cluster-16984.54106	-8.1084	9.29e-05	0.0082607	--	--	--	--	--	--	--	--	--	--
Cluster-16984.10766	5.4866	9.32e-05	0.0082723	--	--	--	--	--	--	--	--	--	--
Cluster-16984.62713	3.9279	9.35e-05	0.0082723	--	--	--	--	--	--	--	--	--	--
Cluster-16984.64330	-7.6637	9.34e-05	0.0082723	--	--	--	--	--	--	--	--	--	--
Cluster-16984.64909	-5.5312	9.39e-05	0.0083009	2.5e-34	PREDICTED: uncharacterized protein LOC105347521 isoform X3 [Crassostrea gigas]	--	--	--	--	--	--	--	--
Cluster-16984.58682	-7.3999	9.44e-05	0.0083278	--	--	--	--	--	--	--	--	--	--
Cluster-16984.62894	3.4994	9.48e-05	0.0083573	--	--	--	--	--	--	--	--	--	--
Cluster-16984.59967	5.7442	9.53e-05	0.0083878	--	--	--	--	GO:0006355	regulation of transcription, DNA-templated	GO:0003700	transcription factor activity, sequence-specific DNA binding	GO:0005667	transcription factor complex
Cluster-16984.15707	7.4099	9.64e-05	0.0084471	8.3e-65	PREDICTED: putative nuclease HARBI1 [Crassostrea gigas]	8.2e-28	Putative nuclease HARBI1 OS=Danio rerio GN=harbi1 PE=2 SV=1	GO:0006313	transposition, DNA-mediated	GO:0016788//GO:0003677//GO:0004803	hydrolase activity, acting on ester bonds//DNA binding//transposase activity	--	--
Cluster-16984.20418	-2.8717	9.69e-05	0.0084471	7.3e-21	C-type lectin 2 [Mytilus galloprovincialis]	3.8e-17	C-type lectin domain family 4 member M OS=Symphalangus syndactylus GN=CLEC4M PE=3 SV=1	--	--	--	--	--	--
Cluster-16984.67797	-6.8303	9.69e-05	0.0084471	--	--	--	--	--	--	--	--	--	--
Cluster-16984.71213	6.2165	9.68e-05	0.0084471	7.2e-111	PREDICTED: negative elongation factor C/D-like [Crassostrea gigas]	2e-84	Negative elongation factor D OS=Sus scrofa GN=NELFCD PE=3 SV=1	GO:0045892	negative regulation of transcription, DNA-templated	GO:0016491	oxidoreductase activity	GO:0005634	nucleus
Cluster-16984.71393	-7.3747	9.68e-05	0.0084471	1.4e-22	PREDICTED: uncharacterized protein LOC105347259 isoform X1 [Crassostrea gigas]>gi|762078555|ref|XP_011454554.1| PREDICTED: uncharacterized protein LOC105347259 isoform X2 [Crassostrea gigas]	--	--	--	--	--	--	--	--
Cluster-16984.7203	4.3031	9.7e-05	0.0084471	1.8e-291	hypothetical protein LOTGIDRAFT_209547 [Lottia gigantea]>gi|556102532|gb|ESO91184.1| hypothetical protein LOTGIDRAFT_209547 [Lottia gigantea]	1.1e-240	Histidine ammonia-lyase OS=Bos taurus GN=HAL PE=2 SV=1	--	--	--	--	--	--
Cluster-16984.85464	3.8618	9.67e-05	0.0084471	1.5e-28	PREDICTED: cholecystokinin receptor type A-like [Crassostrea gigas]	7.9e-09	Neuropeptide FF receptor 2 OS=Mus musculus GN=Npffr2 PE=2 SV=2	GO:0007186	G-protein coupled receptor signaling pathway	GO:0004930	G-protein coupled receptor activity	GO:0016021	integral component of membrane
Cluster-16984.32712	-3.2984	9.76e-05	0.008489	--	--	--	--	--	--	--	--	--	--
Cluster-16984.38994	-7.4254	9.78e-05	0.008489	--	--	--	--	--	--	--	--	--	--
Cluster-16984.81346	7.365	9.78e-05	0.008489	--	--	--	--	--	--	--	--	--	--
Cluster-9497.0	5.5163	9.84e-05	0.0085226	--	--	--	--	--	--	--	--	--	--
Cluster-16984.51341	-6.852	9.87e-05	0.0085384	--	--	--	--	--	--	--	--	--	--
Cluster-16984.60536	-8.0782	9.89e-05	0.0085467	2.2e-67	PREDICTED: probable signal peptidase complex subunit 2 isoform X2 [Crassostrea gigas]	2.5e-58	Probable signal peptidase complex subunit 2 OS=Xenopus tropicalis GN=spcs2 PE=2 SV=1	GO:0006465	signal peptide processing	GO:0008233	peptidase activity	GO:0005787//GO:0016021	signal peptidase complex//integral component of membrane
Cluster-16984.11053	4.1661	9.98e-05	0.0085655	--	--	--	--	--	--	--	--	--	--
Cluster-16984.24909	-7.3444	9.98e-05	0.0085655	--	--	--	--	GO:0007586//GO:0016042	digestion//lipid catabolic process	GO:0008047	enzyme activator activity	GO:0005576	extracellular region
Cluster-16984.26012	-2.6505	9.96e-05	0.0085655	5.1e-31	PREDICTED: peroxisomal membrane protein 2-like [Crassostrea gigas]>gi|405967155|gb|EKC32355.1| Peroxisomal membrane protein 2 [Crassostrea gigas]	2.4e-20	Peroxisomal membrane protein 2 OS=Rattus norvegicus GN=Pxmp2 PE=1 SV=2	--	--	--	--	GO:0016021	integral component of membrane
Cluster-16984.52258	8.0832	9.96e-05	0.0085655	1.4e-39	PREDICTED: uncharacterized protein LOC105334099 isoform X1 [Crassostrea gigas]	6.1e-06	Eukaryotic translation initiation factor 4 gamma 1 OS=Mus musculus GN=Eif4g1 PE=1 SV=1	--	--	GO:0046872//GO:0008270	metal ion binding//zinc ion binding	--	--
Cluster-16984.64374	7.6222	9.94e-05	0.0085655	--	--	--	--	--	--	GO:0008270	zinc ion binding	--	--
Cluster-16984.80543	-4.7472	0.00010003	0.0085693	--	--	--	--	--	--	--	--	--	--
Cluster-16984.35626	-5.0987	0.000101	0.0086346	--	--	--	--	--	--	--	--	--	--
Cluster-16984.55094	-8.0738	0.00010108	0.0086346	--	--	--	--	--	--	--	--	--	--
Cluster-16984.64684	-7.338	0.00010139	0.0086491	--	--	--	--	--	--	--	--	--	--
Cluster-16984.11966	7.5008	0.00010165	0.0086545	--	--	--	--	--	--	--	--	--	--
Cluster-16984.82251	7.4069	0.00010173	0.0086545	4.2e-89	AP-4 complex subunit epsilon-1 [Crassostrea gigas]	1.5e-73	Uridine phosphorylase 1 OS=Homo sapiens GN=UPP1 PE=1 SV=1	GO:0009116//GO:0000724	nucleoside metabolic process//double-strand break repair via homologous recombination	GO:0003824	catalytic activity	--	--
Cluster-16984.55435	3.8927	0.00010194	0.0086605	1e-224	PREDICTED: tyrosine--tRNA ligase, cytoplasmic-like [Aplysia californica]	3.8e-222	Tyrosine--tRNA ligase, cytoplasmic OS=Danio rerio GN=yars PE=2 SV=2	GO:0006418	tRNA aminoacylation for protein translation	GO:0000049//GO:0000166//GO:0004812//GO:0005524	tRNA binding//nucleotide binding//aminoacyl-tRNA ligase activity//ATP binding	--	--
Cluster-16984.50588	-8.0605	0.00010338	0.0087703	1.1e-73	PREDICTED: 28S ribosomal protein S9, mitochondrial-like [Aplysia californica]	8.3e-61	28S ribosomal protein S9, mitochondrial OS=Homo sapiens GN=MRPS9 PE=1 SV=2	GO:0042254//GO:0007049//GO:0006351//GO:0006412	ribosome biogenesis//cell cycle//transcription, DNA-templated//translation	GO:0003735	structural constituent of ribosome	GO:0070176//GO:0005840	DRM complex//ribosome
Cluster-13323.0	4.3316	0.00010392	0.0087917	--	--	--	--	--	--	--	--	--	--
Cluster-16984.62842	-4.1637	0.00010386	0.0087917	--	--	--	--	--	--	--	--	--	--
Cluster-16984.66015	-8.0533	0.00010449	0.0088281	3.9e-60	PREDICTED: dual specificity protein phosphatase 3-like [Crassostrea gigas]>gi|762163167|ref|XP_011419871.1| PREDICTED: dual specificity protein phosphatase 3-like [Crassostrea gigas]	1.4e-38	Dual specificity protein phosphatase 3 OS=Homo sapiens GN=DUSP3 PE=1 SV=1	GO:0006570//GO:0019988//GO:0006470	tyrosine metabolic process//charged-tRNA amino acid modification//protein dephosphorylation	GO:0004725//GO:0008138//GO:0043399	protein tyrosine phosphatase activity//protein tyrosine/serine/threonine phosphatase activity//tRNA A64-2'-O-ribosylphosphate transferase activity	--	--
Cluster-16984.40178	2.7432	0.00010494	0.0088539	--	--	--	--	--	--	--	--	--	--
Cluster-16984.18970	-4.2618	0.00010515	0.0088593	7.3e-39	PREDICTED: uncharacterized protein LOC105342525 isoform X1 [Crassostrea gigas]	3.3e-31	E3 ubiquitin-protein ligase ARIH1 OS=Bos taurus GN=ARIH1 PE=2 SV=1	GO:0009058//GO:0016114//GO:0042432	biosynthetic process//terpenoid biosynthetic process//indole biosynthetic process	GO:0016844	strictosidine synthase activity	--	--
Cluster-16984.10359	7.5977	0.00010543	0.0088704	6.7e-92	PREDICTED: signal peptidase complex catalytic subunit SEC11A [Crassostrea gigas]>gi|762149563|ref|XP_011412725.1| PREDICTED: signal peptidase complex catalytic subunit SEC11A [Crassostrea gigas]	2.5e-86	Signal peptidase complex catalytic subunit SEC11A OS=Mus musculus GN=Sec11a PE=2 SV=1	--	--	--	--	--	--
Cluster-16984.42483	3.358	0.00010588	0.008896	--	--	--	--	--	--	--	--	--	--
Cluster-16984.17049	-7.4527	0.00010668	0.0089507	--	--	--	--	--	--	--	--	--	--
Cluster-16984.73954	5.4807	0.00010719	0.0089818	2.1e-72	Transmembrane BAX inhibitor motif-containing protein 4 [Crassostrea gigas]	1.1e-47	Protein lifeguard 4 OS=Homo sapiens GN=TMBIM4 PE=1 SV=3	--	--	--	--	GO:0016021	integral component of membrane
Cluster-16984.23030	4.7503	0.00010783	0.0090232	5.6e-105	PREDICTED: valacyclovir hydrolase-like [Crassostrea gigas]	2.7e-70	Valacyclovir hydrolase OS=Homo sapiens GN=BPHL PE=1 SV=1	GO:0006508	proteolysis	GO:0008236	serine-type peptidase activity	--	--
Cluster-16984.40970	-8.0391	0.00010849	0.009066	--	--	--	--	--	--	--	--	--	--
Cluster-16984.75848	5.1888	0.00010873	0.0090732	7e-32	PREDICTED: caspase-8-like isoform X1 [Crassostrea gigas]	4.7e-20	Caspase-2 OS=Gallus gallus GN=CASP2 PE=2 SV=2	GO:0042981//GO:0006508	regulation of apoptotic process//proteolysis	GO:0004197	cysteine-type endopeptidase activity	--	--
Cluster-16984.66308	7.4043	0.00010927	0.0091062	--	--	--	--	--	--	--	--	--	--
Cluster-16984.54695	5.3889	0.0001101	0.0091345	--	--	--	--	--	--	--	--	--	--
Cluster-16984.57575	-7.2934	0.00011021	0.0091345	1.7e-34	PREDICTED: uncharacterized protein LOC105335552 [Crassostrea gigas]>gi|405960468|gb|EKC26393.1| hypothetical protein CGI_10025854 [Crassostrea gigas]	--	--	--	--	--	--	--	--
Cluster-16984.9426	6.1027	0.00010992	0.0091345	3.6e-11	hypothetical protein HELRODRAFT_172694 [Helobdella robusta]>gi|555701100|gb|ESO04333.1| hypothetical protein HELRODRAFT_172694 [Helobdella robusta]	--	--	--	--	--	--	--	--
Cluster-25001.0	-7.6362	0.00011003	0.0091345	2e-55	PREDICTED: sulfotransferase 1 family member D1-like [Crassostrea gigas]>gi|762129524|ref|XP_011447891.1| PREDICTED: sulfotransferase 1 family member D1-like [Crassostrea gigas]	6.9e-40	Amine sulfotransferase OS=Oryctolagus cuniculus GN=SULT3A1 PE=1 SV=1	GO:0035556	intracellular signal transduction	GO:0008146	sulfotransferase activity	--	--
Cluster-16984.18117	8.0584	0.00011101	0.0091401	1e-97	boule, partial [Azumapecten farreri]	7.8e-29	Protein boule-like OS=Mus musculus GN=Boll PE=2 SV=2	--	--	GO:0003676	nucleic acid binding	--	--
Cluster-16984.36622	-3.315	0.00011075	0.0091401	0	PREDICTED: fatty acid synthase-like [Crassostrea gigas]	3.5e-113	Fatty acid synthase OS=Rattus norvegicus GN=Fasn PE=1 SV=3	GO:0019082//GO:0008152	viral protein processing//metabolic process	GO:0003677//GO:0016747	DNA binding//transferase activity, transferring acyl groups other than amino-acyl groups	--	--
Cluster-16984.40567	8.1127	0.00011132	0.0091401	9.3e-187	PREDICTED: protein kintoun-like [Crassostrea gigas]	8.5e-87	Protein kintoun OS=Xenopus laevis GN=dnaaf2 PE=2 SV=1	GO:0006119//GO:0015992//GO:0006118//GO:0055114	oxidative phosphorylation//proton transport//obsolete electron transport//oxidation-reduction process	GO:0008121	ubiquinol-cytochrome-c reductase activity	--	--
Cluster-16984.52517	7.5437	0.00011121	0.0091401	--	--	--	--	--	--	--	--	--	--
Cluster-16984.56790	8.0889	0.00011067	0.0091401	4.6e-139	PREDICTED: ATPase ASNA1 homolog [Aplysia californica]	7.5e-129	ATPase ASNA1 homolog OS=Culex quinquefasciatus GN=CPIJ005690 PE=3 SV=1	GO:0006810//GO:0006614//GO:0006629	transport//SRP-dependent cotranslational protein targeting to membrane//lipid metabolic process	GO:0016301//GO:0016887//GO:0005525//GO:0016627//GO:0005524	kinase activity//ATPase activity//GTP binding//oxidoreductase activity, acting on the CH-CH group of donors//ATP binding	GO:0016021//GO:0005737	integral component of membrane//cytoplasm
Cluster-16984.74964	-2.8721	0.0001111	0.0091401	1.2e-26	PREDICTED: uncharacterized protein LOC105348779 [Crassostrea gigas]	--	--	--	--	--	--	GO:0016021//GO:0019031	integral component of membrane//viral envelope
Cluster-16984.7893	7.294	0.00011114	0.0091401	--	--	--	--	--	--	--	--	--	--
Cluster-16984.39441	-6.8613	0.00011153	0.0091454	--	--	--	--	--	--	--	--	GO:0016021	integral component of membrane
Cluster-16984.49983	7.3153	0.00011188	0.0091606	--	--	--	--	--	--	--	--	--	--
Cluster-16984.78086	-7.3878	0.00011213	0.0091606	--	--	--	--	--	--	--	--	--	--
Cluster-16984.78599	-7.2856	0.00011217	0.0091606	--	--	--	--	--	--	--	--	--	--
Cluster-16984.70965	-8.024	0.00011339	0.0092478	--	--	--	--	--	--	--	--	--	--
Cluster-16984.54685	-7.2806	0.00011426	0.0093066	--	--	--	--	--	--	--	--	--	--
Cluster-16984.11530	5.7274	0.0001148	0.0093077	2.4e-99	PREDICTED: uncharacterized protein LOC105343140 [Crassostrea gigas]	--	--	GO:0007186	G-protein coupled receptor signaling pathway	GO:0004930	G-protein coupled receptor activity	GO:0016021	integral component of membrane
Cluster-16984.16695	8.0053	0.00011474	0.0093077	--	--	--	--	--	--	--	--	--	--
Cluster-16984.22168	-3.751	0.00011516	0.0093077	1.7e-06	PREDICTED: protein MMS22-like [Crassostrea gigas]	--	--	--	--	--	--	--	--
Cluster-16984.24367	7.3036	0.00011512	0.0093077	--	--	--	--	--	--	--	--	--	--
Cluster-16984.31444	2.7438	0.00011519	0.0093077	1.1e-131	PREDICTED: glucosamine-6-phosphate isomerase 2-like [Crassostrea gigas]	4.3e-128	Glucosamine-6-phosphate isomerase 2 OS=Xenopus tropicalis GN=gnpda2 PE=2 SV=1	GO:0005975	carbohydrate metabolic process	--	--	--	--
Cluster-16984.75340	-5.5295	0.0001145	0.0093077	8.6e-51	PREDICTED: uncharacterized protein LOC105326980 [Crassostrea gigas]	--	--	GO:0006310//GO:0015074	DNA recombination//DNA integration	GO:0003677	DNA binding	--	--
Cluster-16984.77997	7.3528	0.00011575	0.0093411	7.3e-45	hypothetical protein CAPTEDRAFT_168933 [Capitella teleta]	6.5e-41	Putative glutathione-specific gamma-glutamylcyclotransferase 2 OS=Gallus gallus GN=chac2 PE=2 SV=1	--	--	--	--	--	--
Cluster-16984.48373	-4.9521	0.00011603	0.0093515	--	--	--	--	--	--	--	--	--	--
Cluster-16984.18956	7.9889	0.00011629	0.0093601	2.1e-72	Transmembrane BAX inhibitor motif-containing protein 4 [Crassostrea gigas]	1.1e-47	Protein lifeguard 4 OS=Homo sapiens GN=TMBIM4 PE=1 SV=3	--	--	--	--	GO:0016021	integral component of membrane
Cluster-16984.16576	-5.2133	0.00011684	0.0093855	--	--	--	--	--	--	--	--	--	--
Cluster-16984.46031	7.5857	0.00011691	0.0093855	--	--	--	--	--	--	--	--	--	--
Cluster-16984.51106	-7.2659	0.00011802	0.0094509	1.3e-143	Intermediate filament tail domain-containing protein 1 [Crassostrea gigas]	1.5e-43	Lamin tail domain-containing protein 1 OS=Mus musculus GN=Lmntd1 PE=2 SV=1	--	--	GO:0005198	structural molecule activity	GO:0005882	intermediate filament
Cluster-16984.63516	3.568	0.00011804	0.0094509	1.2e-46	PREDICTED: L-rhamnose-binding lectin CSL1-like isoform X1 [Crassostrea gigas]	1.4e-10	Adhesion G protein-coupled receptor L2 OS=Rattus norvegicus GN=Adgrl2 PE=1 SV=2	--	--	GO:0030246	carbohydrate binding	--	--
Cluster-31254.1	-3.2128	0.00011875	0.0094953	9e-189	PREDICTED: uncharacterized protein K02A2.6-like [Crassostrea gigas]	4e-35	Uncharacterized protein K02A2.6 OS=Caenorhabditis elegans GN=K02A2.6 PE=3 SV=1	GO:0015074	DNA integration	--	--	--	--
Cluster-11940.0	-7.384	0.00011928	0.0095068	2.2e-87	3-hydroxybutyrate dehydrogenase type 2 [Ictalurus punctatus]>gi|308323753|gb|ADO29012.1| 3-hydroxybutyrate dehydrogenase type-2 [Ictalurus punctatus]	8.3e-87	3-hydroxybutyrate dehydrogenase type 2 OS=Xenopus laevis GN=bdh2 PE=2 SV=1	GO:0008152//GO:0055114//GO:0046950	metabolic process//oxidation-reduction process//cellular ketone body metabolic process	GO:0051287//GO:0003858//GO:0016616//GO:0050662//GO:0003824//GO:0016491//GO:0000166	NAD binding//3-hydroxybutyrate dehydrogenase activity//oxidoreductase activity, acting on the CH-OH group of donors, NAD or NADP as acceptor//coenzyme binding//catalytic activity//oxidoreductase activity//nucleotide binding	--	--
Cluster-16984.27657	-7.2745	0.00011936	0.0095068	--	--	--	--	--	--	--	--	--	--
Cluster-16984.52747	-7.4356	0.00011913	0.0095068	5.3e-32	hypothetical protein LOTGIDRAFT_231390 [Lottia gigantea]>gi|556109664|gb|ESO98316.1| hypothetical protein LOTGIDRAFT_231390 [Lottia gigantea]	3.1e-08	Borealin OS=Homo sapiens GN=CDCA8 PE=1 SV=2	--	--	--	--	--	--
Cluster-16984.38704	-6.187	0.00011998	0.009532	--	--	--	--	--	--	--	--	--	--
Cluster-29399.0	-7.386	0.00011988	0.009532	3e-189	PREDICTED: transcription initiation factor TFIID subunit 4B-like isoform X1 [Crassostrea gigas]	6.9e-72	Transcription initiation factor TFIID subunit 4 OS=Drosophila melanogaster GN=Taf4 PE=1 SV=1	GO:0015992//GO:0006352//GO:0015991//GO:0006355	proton transport//DNA-templated transcription, initiation//ATP hydrolysis coupled proton transport//regulation of transcription, DNA-templated	GO:0003700//GO:0015078	transcription factor activity, sequence-specific DNA binding//hydrogen ion transmembrane transporter activity	GO:0005667//GO:0033179//GO:0005634//GO:0005669	transcription factor complex//proton-transporting V-type ATPase, V0 domain//nucleus//transcription factor TFIID complex
Cluster-13202.0	-7.3029	0.00012024	0.0095402	4.3e-64	PREDICTED: serine/threonine-protein phosphatase 6 regulatory ankyrin repeat subunit C-like isoform X2 [Crassostrea gigas]	7.5e-16	Ankyrin repeat domain-containing protein 50 OS=Homo sapiens GN=ANKRD50 PE=1 SV=4	GO:0035556	intracellular signal transduction	GO:0005515	protein binding	--	--
Cluster-16984.53507	7.9769	0.00012054	0.0095511	0	PREDICTED: alanine--tRNA ligase, cytoplasmic-like [Crassostrea gigas]>gi|762111564|ref|XP_011438499.1| PREDICTED: alanine--tRNA ligase, cytoplasmic-like [Crassostrea gigas]>gi|405978504|gb|EKC42884.1| Alanyl-tRNA synthetase, cytoplasmic [Crassostrea gigas]	0	Alanine--tRNA ligase, cytoplasmic OS=Mus musculus GN=Aars PE=1 SV=1	GO:0043039//GO:0006522//GO:0006531//GO:0006419	tRNA aminoacylation//alanine metabolic process//aspartate metabolic process//alanyl-tRNA aminoacylation	GO:0004813//GO:0003676//GO:0005524//GO:0016876//GO:0000166	alanine-tRNA ligase activity//nucleic acid binding//ATP binding//ligase activity, forming aminoacyl-tRNA and related compounds//nucleotide binding	--	--
Cluster-16984.71660	-7.993	0.00012078	0.0095581	7.1e-89	PREDICTED: uncharacterized protein LOC105325727 [Crassostrea gigas]>gi|405964819|gb|EKC30264.1| hypothetical protein CGI_10009432 [Crassostrea gigas]	--	--	GO:0055114	oxidation-reduction process	GO:0016491	oxidoreductase activity	--	--
Cluster-16984.9900	-7.375	0.00012101	0.009564	--	--	--	--	--	--	--	--	--	--
Cluster-16984.21147	-8.002	0.00012224	0.0096113	--	--	--	--	--	--	--	--	--	--
Cluster-16984.61889	7.9807	0.00012196	0.0096113	4.5e-28	PREDICTED: uncharacterized protein LOC105319204 isoform X1 [Crassostrea gigas]>gi|762153766|ref|XP_011414929.1| PREDICTED: uncharacterized protein LOC105319204 isoform X1 [Crassostrea gigas]	1.6e-12	Cip1-interacting zinc finger protein OS=Homo sapiens GN=CIZ1 PE=1 SV=2	--	--	GO:0046872	metal ion binding	--	--
Cluster-16984.80525	7.3274	0.0001221	0.0096113	1.3e-20	PREDICTED: carboxyl-terminal PDZ ligand of neuronal nitric oxide synthase protein-like [Crassostrea gigas]>gi|762098708|ref|XP_011431752.1| PREDICTED: carboxyl-terminal PDZ ligand of neuronal nitric oxide synthase protein-like [Crassostrea gigas]>gi|762098710|ref|XP_011431753.1| PREDICTED: carboxyl-terminal PDZ ligand of neuronal nitric oxide synthase protein-like [Crassostrea gigas]>gi|762098712…	--	--	--	--	--	--	--	--
Cluster-5791.2	-7.4649	0.00012193	0.0096113	--	--	--	--	--	--	--	--	--	--
Cluster-16984.66613	5.4588	0.00012244	0.0096149	1.3e-160	PREDICTED: bleomycin hydrolase-like [Crassostrea gigas]	8.5e-152	Bleomycin hydrolase OS=Mus musculus GN=Blmh PE=1 SV=1	GO:0006508	proteolysis	GO:0008234//GO:0004197	cysteine-type peptidase activity//cysteine-type endopeptidase activity	--	--
Cluster-16984.11098	-7.2857	0.00012337	0.009623	--	--	--	--	--	--	--	--	--	--
Cluster-16984.11245	-4.1008	0.00012334	0.009623	--	--	--	--	--	--	--	--	--	--
Cluster-16984.30087	3.7449	0.00012359	0.009623	4.9e-46	conserved hypothetical protein [Leishmania braziliensis MHOM/BR/75/M2904]>gi|322504727|emb|CAM38774.2| conserved hypothetical protein [Leishmania braziliensis MHOM/BR/75/M2904]	7.2e-29	Intracellular protein transport protein USO1 OS=Saccharomyces cerevisiae (strain ATCC 204508 / S288c) GN=USO1 PE=1 SV=2	GO:0006914//GO:0006606//GO:0006810//GO:0048870//GO:0006948	autophagy//protein import into nucleus//transport//cell motility//induction by virus of host cell-cell fusion	GO:0045502//GO:0042803//GO:0008134//GO:0008092	dynein binding//protein homodimerization activity//transcription factor binding//cytoskeletal protein binding	GO:0005886//GO:0019898//GO:0030286//GO:0005667//GO:0005737//GO:0031514	plasma membrane//extrinsic component of membrane//dynein complex//transcription factor complex//cytoplasm//motile cilium
Cluster-16984.41731	-7.4625	0.00012362	0.009623	--	--	--	--	--	--	GO:0005515	protein binding	--	--
Cluster-16984.45862	-4.3649	0.00012308	0.009623	9.5e-07	PREDICTED: titin isoform X10 [Danio rerio]	--	--	GO:0006508	proteolysis	GO:0005515//GO:0008233	protein binding//peptidase activity	--	--
Cluster-16984.9045	4.3682	0.00012364	0.009623	--	--	--	--	--	--	--	--	--	--
Cluster-20375.0	-5.203	0.00012274	0.009623	--	--	--	--	--	--	--	--	--	--
Cluster-16984.4131	3.1443	0.00012385	0.009627	7.4e-58	PREDICTED: ankyrin repeat and protein kinase domain-containing protein 1-like [Aplysia californica]>gi|524891942|ref|XP_005102503.1| PREDICTED: ankyrin repeat and protein kinase domain-containing protein 1-like [Aplysia californica]	4.1e-24	Ankyrin repeat domain-containing protein 6 OS=Mus musculus GN=Ankrd6 PE=1 SV=2	--	--	GO:0005515	protein binding	--	--
Cluster-16984.20831	5.2701	0.00012418	0.0096283	2.6e-95	PREDICTED: uncharacterized protein LOC105348536 [Crassostrea gigas]	--	--	GO:0055114	oxidation-reduction process	GO:0003677//GO:0004527	DNA binding//exonuclease activity	--	--
Cluster-16984.52768	6.1323	0.00012415	0.0096283	1e-79	PREDICTED: NEDD4-binding protein 1-like [Crassostrea gigas]	3.1e-52	Ribonuclease ZC3H12A OS=Rattus norvegicus GN=Zc3h12a PE=2 SV=1	--	--	GO:0003723	RNA binding	--	--
Cluster-16984.74041	2.5342	0.00012434	0.0096286	--	--	--	--	GO:0006412//GO:0042254	translation//ribosome biogenesis	GO:0003735	structural constituent of ribosome	GO:0005840//GO:0005622	ribosome//intracellular
Cluster-16984.50095	2.1586	0.00012483	0.0096537	1.5e-72	PREDICTED: methyltransferase-like protein 23 [Crassostrea gigas]	2.1e-66	Methyltransferase-like protein 23 OS=Xenopus laevis GN=mettl23 PE=2 SV=1	--	--	--	--	--	--
Cluster-16984.47324	7.9527	0.00012509	0.0096623	2.6e-28	PREDICTED: uncharacterized protein LOC106014045 [Aplysia californica]	--	--	GO:0042981	regulation of apoptotic process	GO:0005515	protein binding	--	--
Cluster-16984.34403	7.3629	0.00012665	0.0097701	--	--	--	--	--	--	GO:0008289	lipid binding	--	--
Cluster-16984.64576	5.0328	0.00012738	0.009814	--	--	--	--	--	--	--	--	--	--
Cluster-16984.63273	7.4221	0.00012784	0.0098374	--	--	--	--	--	--	--	--	--	--
Cluster-16984.46331	7.9409	0.00012845	0.0098592	2.5e-72	PREDICTED: zinc finger CCHC-type and RNA-binding motif-containing protein 1-like [Crassostrea gigas]>gi|405974855|gb|EKC39468.1| Zinc finger CCHC-type and RNA-binding motif-containing protein 1 [Crassostrea gigas]	4.7e-58	Zinc finger CCHC-type and RNA-binding motif-containing protein 1 OS=Xenopus laevis GN=zcrb1 PE=2 SV=1	--	--	GO:0008270//GO:0003676	zinc ion binding//nucleic acid binding	--	--
Cluster-16984.56502	-5.6085	0.00012844	0.0098592	--	--	--	--	--	--	--	--	--	--
Cluster-16984.752	7.4851	0.00012907	0.0098942	--	--	--	--	--	--	--	--	--	--
Cluster-16984.54746	-5.2773	0.00012962	0.0099245	--	--	--	--	--	--	--	--	--	--
Cluster-16984.55219	-5.6262	0.0001304	0.0099713	4.8e-10	PREDICTED: ficolin-1-like [Strongylocentrotus purpuratus]	1.8e-09	Ryncolin-2 OS=Cerberus rynchops PE=1 SV=1	--	--	--	--	--	--
Cluster-16984.17461	-7.294	0.0001325	0.010081	1.5e-87	PREDICTED: phytanoyl-CoA dioxygenase domain-containing protein 1 homolog [Crassostrea gigas]	7.7e-10	Ectoine dioxygenase OS=Bordetella bronchiseptica (strain ATCC BAA-588 / NCTC 13252 / RB50) GN=ectD PE=3 SV=1	--	--	--	--	--	--
Cluster-16984.53454	2.5664	0.00013209	0.010081	3.1e-196	WD repeat-containing protein 68 [Crassostrea gigas]	4.9e-189	DDB1- and CUL4-associated factor 7 OS=Mus musculus GN=Dcaf7 PE=2 SV=1	--	--	GO:0005515	protein binding	--	--
Cluster-32500.0	7.2805	0.00013242	0.010081	9.7e-18	Kinesin-associated protein 3 [Crassostrea gigas]	--	--	--	--	--	--	--	--
Cluster-8130.0	-7.2576	0.0001322	0.010081	--	--	--	--	--	--	--	--	--	--
Cluster-16984.36514	7.9481	0.000133	0.010089	3.2e-11	Small subunit of serine palmitoyltransferase B [Crassostrea gigas]	7.5e-08	Serine palmitoyltransferase small subunit A OS=Salmo salar GN=sptssa PE=3 SV=1	--	--	GO:0003677	DNA binding	GO:0005634	nucleus
Cluster-16984.47239	8.0447	0.00013299	0.010089	5.9e-163	PREDICTED: coiled-coil domain-containing protein 173-like [Crassostrea gigas]	4.9e-56	Coiled-coil domain-containing protein 173 OS=Homo sapiens GN=CCDC173 PE=2 SV=2	GO:0008152	metabolic process	GO:0000287//GO:0016791//GO:0008253	magnesium ion binding//phosphatase activity//5'-nucleotidase activity	GO:0005737	cytoplasm
Cluster-16984.70767	5.7372	0.00013309	0.010089	1e-62	Disks large-associated protein 1 [Crassostrea gigas]	7.7e-18	Disks large-associated protein 1 OS=Danio rerio GN=dlgap1 PE=3 SV=2	GO:0033617//GO:0023052	mitochondrial respiratory chain complex IV assembly//signaling	--	--	GO:0005739	mitochondrion
Cluster-16984.34265	7.9499	0.00013418	0.010159	1e-175	PREDICTED: LOW QUALITY PROTEIN: terminal uridylyltransferase 7 [Meleagris gallopavo]	2.8e-117	Terminal uridylyltransferase 7 OS=Homo sapiens GN=ZCCHC6 PE=1 SV=1	--	--	GO:0008270//GO:0003676//GO:0016779	zinc ion binding//nucleic acid binding//nucleotidyltransferase activity	--	--
Cluster-16984.81305	7.258	0.00013448	0.010169	--	--	--	--	--	--	--	--	--	--
Cluster-16984.21328	-4.7006	0.00013559	0.010241	1e-23	hypothetical protein LOTGIDRAFT_188312 [Lottia gigantea]>gi|556107516|gb|ESO96168.1| hypothetical protein LOTGIDRAFT_188312 [Lottia gigantea]	1.6e-16	Transmembrane protein 243 OS=Homo sapiens GN=TMEM243 PE=1 SV=1	--	--	--	--	GO:0019867//GO:0016021	outer membrane//integral component of membrane
Cluster-16984.12115	2.2914	0.00013631	0.010257	0	PREDICTED: uncharacterized protein LOC105327251 [Crassostrea gigas]	9.4e-118	RNA-dependent RNA polymerase 1 OS=Arabidopsis thaliana GN=RDR1 PE=2 SV=1	GO:0006144	purine nucleobase metabolic process	GO:0003968	RNA-directed RNA polymerase activity	GO:0031379//GO:0016021	RNA-directed RNA polymerase complex//integral component of membrane
Cluster-16984.28182	-6.2061	0.00013605	0.010257	--	--	--	--	--	--	--	--	--	--
Cluster-16984.48416	1.9667	0.00013617	0.010257	0	PREDICTED: uncharacterized protein LOC105321710 [Crassostrea gigas]>gi|762160420|ref|XP_011418425.1| PREDICTED: uncharacterized protein LOC105321710 [Crassostrea gigas]	--	--	GO:0009405//GO:0006810	pathogenesis//transport	GO:0019871	sodium channel inhibitor activity	GO:0005576	extracellular region
Cluster-16984.55935	5.4389	0.00013658	0.010264	--	--	--	--	--	--	--	--	--	--
Cluster-16984.42510	-7.3288	0.00013679	0.010268	--	--	--	--	--	--	--	--	--	--
Cluster-16984.40959	-5.4925	0.00013804	0.010349	--	--	--	--	--	--	--	--	--	--
Cluster-16984.20771	-7.3285	0.00013876	0.01039	--	--	--	--	GO:0006355	regulation of transcription, DNA-templated	GO:0003700//GO:0043565	transcription factor activity, sequence-specific DNA binding//sequence-specific DNA binding	GO:0005667	transcription factor complex
Cluster-16984.76092	-7.9091	0.00013925	0.010405	1.5e-30	PREDICTED: uncharacterized protein LOC105324288 isoform X3 [Crassostrea gigas]	--	--	--	--	GO:0046983	protein dimerization activity	--	--
Cluster-16984.79901	-7.3005	0.0001393	0.010405	--	--	--	--	GO:0019229	regulation of vasoconstriction	--	--	GO:0005576	extracellular region
Cluster-16984.28180	-7.9052	0.0001403	0.010467	--	--	--	--	--	--	--	--	--	--
Cluster-16984.29436	-7.3354	0.00014179	0.010565	9.6e-45	PREDICTED: UPF0692 protein C19orf54 homolog [Crassostrea gigas]>gi|762149089|ref|XP_011412473.1| PREDICTED: UPF0692 protein C19orf54 homolog [Crassostrea gigas]	5.6e-32	UPF0692 protein C19orf54 OS=Homo sapiens GN=C19orf54 PE=1 SV=2	GO:0055114//GO:0008277//GO:0015031//GO:0007010//GO:0006886	oxidation-reduction process//regulation of G-protein coupled receptor protein signaling pathway//protein transport//cytoskeleton organization//intracellular protein transport	GO:0008565//GO:0016706//GO:0008168//GO:0003779	protein transporter activity//oxidoreductase activity, acting on paired donors, with incorporation or reduction of molecular oxygen, 2-oxoglutarate as one donor, and incorporation of one atom each of oxygen into both donors//methyltransferase activity//actin binding	GO:0016021	integral component of membrane
Cluster-16984.42209	-7.904	0.0001431	0.010588	--	--	--	--	--	--	--	--	--	--
Cluster-16984.62911	-5.2317	0.00014329	0.010588	--	--	--	--	GO:0042330	taxis	--	--	--	--
Cluster-16984.63859	7.9004	0.0001433	0.010588	--	--	--	--	--	--	--	--	--	--
Cluster-16984.68729	7.3453	0.00014279	0.010588	3e-46	peptidoglycan recognition protein 4 [Euprymna scolopes]	1.3e-33	Peptidoglycan recognition protein 1 OS=Bos indicus GN=PGLYRP1 PE=3 SV=1	GO:0009252//GO:0009253//GO:0006807	peptidoglycan biosynthetic process//peptidoglycan catabolic process//nitrogen compound metabolic process	GO:0008745	N-acetylmuramoyl-L-alanine amidase activity	--	--
Cluster-16984.79434	3.3662	0.00014296	0.010588	7.1e-10	PREDICTED: tripartite motif-containing protein 2-like [Crassostrea gigas]>gi|405957218|gb|EKC23446.1| Tripartite motif-containing protein 56 [Crassostrea gigas]	--	--	GO:0009306	protein secretion	GO:0005515	protein binding	GO:0016020	membrane
Cluster-16984.80998	7.4343	0.00014316	0.010588	--	--	--	--	--	--	--	--	--	--
Cluster-16984.8192	5.28	0.0001425	0.010588	--	--	--	--	--	--	--	--	--	--
Cluster-16984.21533	-5.5776	0.00014393	0.010609	--	--	--	--	--	--	--	--	--	--
Cluster-16984.51328	-7.9078	0.00014394	0.010609	--	--	--	--	--	--	--	--	--	--
Cluster-16984.64873	4.1806	0.00014455	0.010642	--	--	--	--	--	--	--	--	--	--
Cluster-16984.12223	3.9894	0.00014486	0.010652	--	--	--	--	--	--	--	--	--	--
Cluster-16984.16015	-7.8984	0.00014598	0.010721	--	--	--	--	--	--	--	--	--	--
Cluster-16984.35183	-3.8064	0.00014692	0.010777	5.2e-77	PREDICTED: beta-secretase 1-like [Crassostrea gigas]>gi|405961123|gb|EKC26973.1| Beta-secretase 1 [Crassostrea gigas]	1.7e-67	Beta-secretase 1 OS=Mus musculus GN=Bace1 PE=1 SV=2	GO:0006508	proteolysis	GO:0004190	aspartic-type endopeptidase activity	--	--
Cluster-16984.66404	-3.3783	0.00014723	0.010787	4.4e-27	PREDICTED: uncharacterized protein LOC105346720 [Crassostrea gigas]>gi|405970563|gb|EKC35457.1| Macrophage mannose receptor 1 [Crassostrea gigas]	--	--	--	--	--	--	--	--
Cluster-16984.38131	-7.3919	0.00014751	0.010794	--	--	--	--	--	--	--	--	--	--
Cluster-16984.38038	-4.6388	0.0001485	0.010833	--	--	--	--	--	--	--	--	--	--
Cluster-16984.72187	7.3709	0.00014874	0.010833	3.2e-49	hypothetical protein LOTGIDRAFT_238849 [Lottia gigantea]>gi|556110470|gb|ESO99121.1| hypothetical protein LOTGIDRAFT_238849 [Lottia gigantea]	6.1e-08	Connector enhancer of kinase suppressor of ras 1 OS=Homo sapiens GN=CNKSR1 PE=1 SV=1	--	--	--	--	--	--
Cluster-16984.80760	7.4398	0.00014863	0.010833	2.7e-183	PREDICTED: GDH/6PGL endoplasmic bifunctional protein-like isoform X1 [Crassostrea gigas]	4.6e-146	GDH/6PGL endoplasmic bifunctional protein OS=Homo sapiens GN=H6PD PE=1 SV=2	GO:0006098//GO:0006006//GO:0055114//GO:0005975//GO:0006813//GO:0006749	pentose-phosphate shunt//glucose metabolic process//oxidation-reduction process//carbohydrate metabolic process//potassium ion transport//glutathione metabolic process	GO:0004345//GO:0050661//GO:0005242//GO:0051087	glucose-6-phosphate dehydrogenase activity//NADP binding//inward rectifier potassium channel activity//chaperone binding	GO:0016021//GO:0008076	integral component of membrane//voltage-gated potassium channel complex
Cluster-16984.85005	7.1907	0.00014826	0.010833	--	--	--	--	--	--	--	--	--	--
Cluster-16984.29698	3.8855	0.00015044	0.010928	3.9e-204	PREDICTED: forkhead box protein K2-like isoform X1 [Crassostrea gigas]>gi|762155973|ref|XP_011416100.1| PREDICTED: forkhead box protein K2-like isoform X2 [Crassostrea gigas]>gi|405967051|gb|EKC32265.1| Forkhead box protein K1 [Crassostrea gigas]	5.4e-121	Forkhead box protein K2 OS=Xenopus laevis GN=foxk2 PE=2 SV=2	GO:0006334//GO:0006355	nucleosome assembly//regulation of transcription, DNA-templated	GO:0005515//GO:0003677//GO:0043565//GO:0003700	protein binding//DNA binding//sequence-specific DNA binding//transcription factor activity, sequence-specific DNA binding	GO:0000786//GO:0005667//GO:0005634	nucleosome//transcription factor complex//nucleus
Cluster-16984.44248	-2.3232	0.00015045	0.010928	1.6e-22	C-type lectin 4 [Mytilus galloprovincialis]	1.9e-18	Perlucin-like protein OS=Mytilus galloprovincialis PE=1 SV=1	--	--	--	--	--	--
Cluster-16984.7489	5.4866	0.00015058	0.010928	--	--	--	--	--	--	--	--	--	--
Cluster-16984.58574	-7.2202	0.00015099	0.010945	--	--	--	--	--	--	--	--	--	--
Cluster-16984.50962	-7.9701	0.00015127	0.010952	1.4e-23	PREDICTED: ninjurin-2-like [Crassostrea gigas]>gi|405960911|gb|EKC26781.1| Ninjurin-1 [Crassostrea gigas]	6.5e-13	Ninjurin-1 OS=Homo sapiens GN=NINJ1 PE=1 SV=2	GO:0042246//GO:0007155	tissue regeneration//cell adhesion	GO:0008270	zinc ion binding	GO:0016021	integral component of membrane
Cluster-16984.37319	-7.1897	0.00015194	0.010978	7.3e-90	PREDICTED: alpha-L-fucosidase-like [Crassostrea gigas]>gi|405970893|gb|EKC35757.1| Plasma alpha-L-fucosidase [Crassostrea gigas]	1.3e-81	Alpha-L-fucosidase OS=Branchiostoma floridae GN=BRAFLDRAFT_56888 PE=3 SV=2	GO:0005975	carbohydrate metabolic process	GO:2001070//GO:0004560	starch binding//alpha-L-fucosidase activity	--	--
Cluster-16984.62190	5.0697	0.00015198	0.010978	3.9e-83	PREDICTED: U2 small nuclear ribonucleoprotein auxiliary factor 35 kDa subunit-related protein 2-like [Crassostrea gigas]	2.5e-61	U2 small nuclear ribonucleoprotein auxiliary factor 35 kDa subunit-related protein 2 OS=Homo sapiens GN=ZRSR2 PE=1 SV=2	--	--	GO:0003676//GO:0046872	nucleic acid binding//metal ion binding	--	--
Cluster-16984.18158	7.8751	0.00015259	0.011002	1.2e-69	PREDICTED: uncharacterized protein LOC105336559 [Crassostrea gigas]	1.4e-52	Retrovirus-related Pol polyprotein from transposon 297 OS=Drosophila melanogaster GN=pol PE=3 SV=1	GO:0015031//GO:0006508//GO:0006464//GO:0015074	protein transport//proteolysis//cellular protein modification process//DNA integration	GO:0003677//GO:0016788//GO:0003824//GO:0004190	DNA binding//hydrolase activity, acting on ester bonds//catalytic activity//aspartic-type endopeptidase activity	--	--
Cluster-16984.79435	5.4132	0.00015267	0.011002	5.7e-10	PREDICTED: tripartite motif-containing protein 2-like [Crassostrea gigas]>gi|405957218|gb|EKC23446.1| Tripartite motif-containing protein 56 [Crassostrea gigas]	--	--	GO:0009306	protein secretion	GO:0005515	protein binding	GO:0016020	membrane
Cluster-16984.79202	7.8598	0.00015481	0.011143	5e-48	hypothetical protein SAMD00019534_109500 [Acytostelium subglobosum LB1]>gi|735850262|dbj|GAM27774.1| hypothetical protein SAMD00019534_109500 [Acytostelium subglobosum LB1]	--	--	GO:0019530//GO:0046439//GO:0006534//GO:0055114	taurine metabolic process//L-cysteine metabolic process//cysteine metabolic process//oxidation-reduction process	GO:0005506//GO:0016702//GO:0017172	iron ion binding//oxidoreductase activity, acting on single donors with incorporation of molecular oxygen, incorporation of two atoms of oxygen//cysteine dioxygenase activity	--	--
Cluster-16984.44973	5.6003	0.0001572	0.011242	--	--	--	--	--	--	--	--	--	--
Cluster-16984.62940	-7.2698	0.00015673	0.011242	--	--	--	--	--	--	--	--	--	--
Cluster-16984.66290	-5.0518	0.00015639	0.011242	6.7e-35	hypothetical protein CAPTEDRAFT_224864 [Capitella teleta]	3.6e-28	Coiled-coil domain-containing protein 124 OS=Danio rerio GN=ccdc124 PE=2 SV=1	GO:0006298	mismatch repair	GO:0030983//GO:0005524	mismatched DNA binding//ATP binding	--	--
Cluster-16984.68322	-7.8676	0.00015704	0.011242	--	--	--	--	--	--	GO:0005515	protein binding	--	--
Cluster-16984.76583	-7.2403	0.00015707	0.011242	--	--	--	--	--	--	--	--	--	--
Cluster-16984.85217	-4.8433	0.0001573	0.011242	7.2e-93	PREDICTED: tropinone reductase 2-like [Crassostrea gigas]	8.5e-33	3-oxoacyl-[acyl-carrier-protein] reductase FabG OS=Thermotoga maritima (strain ATCC 43589 / MSB8 / DSM 3109 / JCM 10099) GN=fabG PE=3 SV=1	GO:0006554//GO:0018874//GO:0006574//GO:0008152//GO:0055114//GO:0006552//GO:0006631//GO:0006550//GO:0006568//GO:0006633	lysine catabolic process//benzoate metabolic process//valine catabolic process//metabolic process//oxidation-reduction process//leucine catabolic process//fatty acid metabolic process//isoleucine catabolic process//tryptophan metabolic process//fatty acid biosynthetic process	GO:0003857//GO:0016491	3-hydroxyacyl-CoA dehydrogenase activity//oxidoreductase activity	--	--
Cluster-16984.6231	-7.3283	0.00015829	0.0113	--	--	--	--	--	--	--	--	--	--
Cluster-16984.57448	-4.5209	0.00015874	0.011306	1.6e-06	PREDICTED: mucin-19-like [Nasonia vitripennis]	6.1e-06	Proteoglycan 4 OS=Homo sapiens GN=PRG4 PE=1 SV=2	--	--	--	--	--	--
Cluster-29541.0	-5.4177	0.00015871	0.011306	--	--	--	--	--	--	--	--	--	--
Cluster-16984.12131	-7.8425	0.0001594	0.01134	8.3e-120	PREDICTED: probable tRNA N6-adenosine threonylcarbamoyltransferase, mitochondrial [Crassostrea gigas]	2.2e-96	Probable tRNA N6-adenosine threonylcarbamoyltransferase, mitochondrial OS=Mus musculus GN=Osgepl1 PE=1 SV=2	--	--	--	--	--	--
Cluster-16984.48393	-2.9301	0.00015995	0.011352	9.5e-15	hypothetical protein NEMVEDRAFT_v1g248824 [Nematostella vectensis]>gi|156203698|gb|EDO27707.1| predicted protein [Nematostella vectensis]	--	--	GO:0015074	DNA integration	GO:0003677	DNA binding	--	--
Cluster-16984.62161	-4.8489	0.00015985	0.011352	--	--	--	--	--	--	--	--	--	--
Cluster-16984.7858	7.835	0.00016044	0.011374	1.4e-135	PREDICTED: DNA polymerase beta-like [Crassostrea gigas]	1e-120	DNA polymerase beta OS=Bos taurus GN=POLB PE=2 SV=3	--	--	GO:0016779//GO:0003824//GO:0003677//GO:0034061	nucleotidyltransferase activity//catalytic activity//DNA binding//DNA polymerase activity	GO:0005634	nucleus
Cluster-16984.33500	7.1635	0.0001652	0.011662	2.1e-146	PREDICTED: spermatogenesis-defective protein 39 homolog isoform X1 [Crassostrea gigas]	1.5e-78	Spermatogenesis-defective protein 39 homolog OS=Homo sapiens GN=VIPAS39 PE=1 SV=1	GO:0006355//GO:0006886	regulation of transcription, DNA-templated//intracellular protein transport	--	--	GO:0005634//GO:0005737	nucleus//cytoplasm
Cluster-16984.42235	-7.8718	0.0001648	0.011662	--	--	--	--	--	--	--	--	--	--
Cluster-16984.50480	-7.9124	0.00016531	0.011662	3.3e-108	PREDICTED: steroid 17-alpha-hydroxylase/17,20 lyase-like [Crassostrea gigas]>gi|762139280|ref|XP_011452984.1| PREDICTED: steroid 17-alpha-hydroxylase/17,20 lyase-like [Crassostrea gigas]	1.3e-72	Cytochrome P450 1A1 OS=Ovis aries GN=CYP1A1 PE=2 SV=1	GO:0055114	oxidation-reduction process	GO:0020037//GO:0005506//GO:0016705	heme binding//iron ion binding//oxidoreductase activity, acting on paired donors, with incorporation or reduction of molecular oxygen	--	--
Cluster-16984.67329	-7.4526	0.00016545	0.011662	--	--	--	--	--	--	--	--	--	--
Cluster-16984.67896	4.0318	0.00016497	0.011662	--	--	--	--	--	--	--	--	--	--
Cluster-16984.51880	7.9075	0.00016593	0.011682	2.7e-300	PREDICTED: serine/threonine-protein kinase PLK1-like [Crassostrea gigas]>gi|405964222|gb|EKC29729.1| Serine/threonine-protein kinase PLK1 [Crassostrea gigas]	2.8e-236	Serine/threonine-protein kinase PLK1 OS=Xenopus tropicalis GN=plk1 PE=2 SV=1	GO:0055114//GO:0006468//GO:0008615//GO:0045859	oxidation-reduction process//protein phosphorylation//pyridoxine biosynthetic process//regulation of protein kinase activity	GO:0005515//GO:0004672//GO:0004733//GO:0010181//GO:0005524//GO:0004860	protein binding//protein kinase activity//pyridoxamine-phosphate oxidase activity//FMN binding//ATP binding//protein kinase inhibitor activity	GO:0005576//GO:0016021	extracellular region//integral component of membrane
Cluster-16984.21217	7.1793	0.00016643	0.011704	6.8e-48	hypothetical protein CAPTEDRAFT_24332, partial [Capitella teleta]	1e-43	Required for meiotic nuclear division protein 1 homolog OS=Homo sapiens GN=RMND1 PE=1 SV=2	--	--	--	--	--	--
Cluster-16984.82420	7.1913	0.00016666	0.011706	1.5e-163	PREDICTED: tripartite motif-containing protein 45-like isoform X1 [Crassostrea gigas]	1.4e-20	E3 ubiquitin-protein ligase TRIM56 OS=Bos taurus GN=TRIM56 PE=3 SV=1	GO:0019069//GO:0006355//GO:0009405//GO:0007165	viral capsid assembly//regulation of transcription, DNA-templated//pathogenesis//signal transduction	GO:0003700//GO:0008270//GO:0046872//GO:0005515//GO:0005198	transcription factor activity, sequence-specific DNA binding//zinc ion binding//metal ion binding//protein binding//structural molecule activity	GO:0042025//GO:0005622//GO:0019028//GO:0005667	host cell nucleus//intracellular//viral capsid//transcription factor complex
Cluster-16984.39963	7.8234	0.00016831	0.011809	--	--	--	--	--	--	--	--	--	--
Cluster-16984.40422	7.2616	0.00016953	0.011854	--	--	--	--	--	--	--	--	--	--
Cluster-16984.57540	-3.0124	0.00016931	0.011854	--	--	--	--	--	--	--	--	--	--
Cluster-16984.79707	3.4549	0.00016948	0.011854	6.2e-10	viral A-type inclusion protein [Trichomonas vaginalis G3]>gi|121897262|gb|EAY02389.1| viral A-type inclusion protein, putative [Trichomonas vaginalis G3]	1.1e-06	Autophagy-related protein 23 OS=Debaryomyces hansenii (strain ATCC 36239 / CBS 767 / JCM 1990 / NBRC 0083 / IGC 2968) GN=ATG23 PE=3 SV=2	--	--	--	--	--	--
Cluster-16984.48762	-3.061	0.00016996	0.011857	2e-290	PREDICTED: collagen alpha-1(IV) chain-like isoform X1 [Crassostrea gigas]>gi|762092500|ref|XP_011428681.1| PREDICTED: collagen alpha-1(IV) chain-like isoform X2 [Crassostrea gigas]	6.3e-268	Collagen alpha-2(IV) chain OS=Ascaris suum PE=2 SV=1	GO:0007275	multicellular organismal development	GO:0005201	extracellular matrix structural constituent	GO:0005581//GO:0005578	collagen trimer//proteinaceous extracellular matrix
Cluster-16984.66687	-7.2257	0.00016987	0.011857	--	--	--	--	GO:0008152//GO:0046497//GO:0006769//GO:0006741	metabolic process//nicotinate nucleotide metabolic process//nicotinamide metabolic process//NADP biosynthetic process	GO:0003951	NAD+ kinase activity	--	--
Cluster-16984.60376	7.3289	0.00017039	0.011859	2.3e-236	PREDICTED: bifunctional lysine-specific demethylase and histidyl-hydroxylase NO66-like [Crassostrea gigas]	7.2e-145	Bifunctional lysine-specific demethylase and histidyl-hydroxylase NO66 OS=Branchiostoma floridae GN=BRAFLDRAFT_123918 PE=3 SV=1	GO:0009690//GO:0055114	cytokinin metabolic process//oxidation-reduction process	GO:0019139//GO:0045735//GO:0050660	cytokinin dehydrogenase activity//nutrient reservoir activity//flavin adenine dinucleotide binding	--	--
Cluster-7687.0	-3.9103	0.00017038	0.011859	--	--	--	--	--	--	--	--	--	--
Cluster-16984.71628	3.5003	0.00017224	0.011975	--	--	--	--	--	--	--	--	--	--
Cluster-16984.49896	2.1236	0.00017285	0.01199	9e-60	PREDICTED: pre-mRNA 3'-end-processing factor FIP1-like isoform X2 [Crassostrea gigas]	1.7e-26	Pre-mRNA 3'-end-processing factor FIP1 OS=Rattus norvegicus GN=Fip1l1 PE=2 SV=1	--	--	--	--	--	--
Cluster-16984.9898	7.2011	0.00017272	0.01199	1.6e-35	PREDICTED: uncharacterized protein LOC105347986 [Crassostrea gigas]	--	--	--	--	--	--	--	--
Cluster-16984.13544	7.2825	0.00017474	0.01208	--	--	--	--	--	--	--	--	--	--
Cluster-16984.20770	-7.8244	0.00017452	0.01208	--	--	--	--	--	--	--	--	--	--
Cluster-16984.41560	7.8302	0.00017456	0.01208	--	--	--	--	GO:0006357//GO:0045892	regulation of transcription from RNA polymerase II promoter//negative regulation of transcription, DNA-templated	GO:0003677//GO:0001104	DNA binding//RNA polymerase II transcription cofactor activity	GO:0016592	mediator complex
Cluster-34722.0	-6.1277	0.00017497	0.012082	7.4e-43	LIM/homeobox protein Lhx6 [Larimichthys crocea]	--	--	GO:0048193	Golgi vesicle transport	--	--	GO:0016020	membrane
Cluster-16984.36869	-4.4282	0.0001758	0.012115	7.3e-90	PREDICTED: uncharacterized protein LOC105337749 [Crassostrea gigas]	--	--	--	--	--	--	--	--
Cluster-16984.58222	3.2164	0.00017584	0.012115	2.8e-32	PREDICTED: ATR-interacting protein-like isoform X1 [Crassostrea gigas]	6.8e-10	ATR-interacting protein OS=Mus musculus GN=Atrip PE=1 SV=2	GO:0006144//GO:0006171	purine nucleobase metabolic process//cAMP biosynthetic process	GO:0019955//GO:0000287//GO:0051082//GO:0004016	cytokine binding//magnesium ion binding//unfolded protein binding//adenylate cyclase activity	--	--
Cluster-16984.59552	3.065	0.00017758	0.012221	--	--	--	--	--	--	--	--	--	--
Cluster-16984.27588	4.9758	0.00017861	0.012251	1.4e-83	PREDICTED: uncharacterized protein LOC105344688 isoform X2 [Crassostrea gigas]	--	--	--	--	GO:0043565//GO:0005515	sequence-specific DNA binding//protein binding	GO:0005634	nucleus
Cluster-16984.54600	2.677	0.0001783	0.012251	--	--	--	--	GO:0055114	oxidation-reduction process	GO:0005507//GO:0016491	copper ion binding//oxidoreductase activity	--	--
Cluster-16984.63517	-7.1405	0.00017857	0.012251	--	--	--	--	--	--	--	--	--	--
Cluster-16984.78417	4.7805	0.0001792	0.012277	--	--	--	--	--	--	--	--	--	--
Cluster-16984.1036	-5.312	0.00018141	0.01236	3.8e-43	hypothetical protein CGI_10008045 [Crassostrea gigas]	6.4e-14	Vertnin OS=Mus musculus GN=Vrtn PE=2 SV=1	GO:0006230//GO:0006571//GO:0000162//GO:0009094//GO:0006206	TMP biosynthetic process//tyrosine biosynthetic process//tryptophan biosynthetic process//L-phenylalanine biosynthetic process//pyrimidine nucleobase metabolic process	GO:0005524//GO:0004425//GO:0004797	ATP binding//indole-3-glycerol-phosphate synthase activity//thymidine kinase activity	--	--
Cluster-16984.20753	-6.0246	0.00018137	0.01236	--	--	--	--	--	--	--	--	--	--
Cluster-16984.36779	-7.8282	0.00018134	0.01236	--	--	--	--	--	--	GO:0005515	protein binding	GO:0042470	melanosome
Cluster-16984.65900	-7.2557	0.00018096	0.01236	--	--	--	--	--	--	--	--	--	--
Cluster-16984.82776	7.2478	0.00018063	0.01236	--	--	--	--	--	--	--	--	--	--
Cluster-16984.48003	-7.7736	0.00018389	0.012501	3.7e-61	PREDICTED: F-box only protein 7-like [Crassostrea gigas]>gi|405960915|gb|EKC26785.1| F-box only protein 7 [Crassostrea gigas]	2.9e-29	F-box only protein 7 OS=Bos taurus GN=FBXO7 PE=2 SV=1	GO:0006355	regulation of transcription, DNA-templated	GO:0005515	protein binding	GO:0016021//GO:0005634	integral component of membrane//nucleus
Cluster-16984.76893	7.1378	0.00018372	0.012501	--	--	--	--	--	--	--	--	--	--
Cluster-16984.20163	-7.7964	0.00018654	0.012657	--	--	--	--	--	--	--	--	--	--
Cluster-16984.36238	-7.2914	0.00018667	0.012657	--	--	--	--	--	--	--	--	--	--
Cluster-16984.9378	2.169	0.0001868	0.012657	1.8e-69	PREDICTED: thioredoxin-like protein 4A [Crassostrea gigas]	5.6e-66	Thioredoxin-like protein 4A OS=Homo sapiens GN=TXNL4A PE=1 SV=1	GO:0000398//GO:0045454	mRNA splicing, via spliceosome//cell redox homeostasis	--	--	GO:0005681	spliceosomal complex
Cluster-16984.65262	-7.439	0.00018715	0.012667	--	--	--	--	--	--	--	--	--	--
Cluster-16984.38872	-7.7796	0.00018763	0.012671	--	--	--	--	GO:0019882//GO:0006955	antigen processing and presentation//immune response	--	--	--	--
Cluster-16984.41495	7.1433	0.00018754	0.012671	--	--	--	--	--	--	--	--	--	--
Cluster-16984.32412	5.5415	0.00018808	0.012683	--	--	--	--	--	--	--	--	--	--
Cluster-16984.40507	-3.9865	0.00018823	0.012683	--	--	--	--	--	--	--	--	--	--
Cluster-16984.18273	-7.8148	0.00018852	0.012689	4.1e-152	PREDICTED: APOBEC1 complementation factor-like isoform X4 [Crassostrea gigas]	5.5e-128	RNA-binding protein 47 OS=Homo sapiens GN=RBM47 PE=1 SV=2	--	--	GO:0003676	nucleic acid binding	GO:0005783	endoplasmic reticulum
Cluster-13454.0	-4.5278	0.00018925	0.012724	--	--	--	--	--	--	--	--	--	--
Cluster-16984.59637	-2.9391	0.00018954	0.01273	--	--	--	--	--	--	--	--	--	--
Cluster-16984.79489	-7.7621	0.00019035	0.01277	7e-09	PREDICTED: uncharacterized protein LOC105347429 [Crassostrea gigas]	--	--	--	--	--	--	--	--
Cluster-16984.28589	1.9443	0.00019098	0.012797	2.7e-159	PREDICTED: tripartite motif-containing protein 45-like isoform X3 [Crassostrea gigas]	8e-26	E3 ubiquitin-protein ligase TRIM33 OS=Xenopus laevis GN=trim33 PE=1 SV=1	--	--	GO:0008270//GO:0046872//GO:0005096//GO:0005515	zinc ion binding//metal ion binding//GTPase activator activity//protein binding	GO:0005622	intracellular
Cluster-16984.60082	7.3038	0.00019117	0.012797	--	--	--	--	--	--	--	--	--	--
Cluster-16984.42912	-7.7792	0.0001924	0.012866	--	--	--	--	--	--	--	--	--	--
Cluster-16984.32929	-5.1829	0.00019346	0.012922	1.1e-167	TPA_exp: polyprotein [Danio rerio]	--	--	GO:0007059//GO:0006310//GO:0015074//GO:0031110//GO:0000090//GO:0051301//GO:0007067	chromosome segregation//DNA recombination//DNA integration//regulation of microtubule polymerization or depolymerization//mitotic anaphase//cell division//mitotic nuclear division	GO:0008017//GO:0003677	microtubule binding//DNA binding	GO:0000940//GO:0045298//GO:0019033//GO:0005876	condensed chromosome outer kinetochore//tubulin complex//viral tegument//spindle microtubule
Cluster-16984.35892	-6.5097	0.00019632	0.013099	--	--	--	--	--	--	--	--	--	--
Cluster-16984.31612	-6.9718	0.00019663	0.013105	--	--	--	--	--	--	--	--	--	--
Cluster-16984.9439	5.5041	0.00019807	0.013187	1.1e-07	PREDICTED: ganglioside GM2 activator-like [Crassostrea gigas]	--	--	--	--	--	--	--	--
Cluster-16984.59383	-7.7387	0.00019927	0.013253	0	PREDICTED: serine/threonine-protein kinase MRCK alpha-like isoform X5 [Crassostrea gigas]	1.3e-253	Serine/threonine-protein kinase MRCK alpha OS=Rattus norvegicus GN=Cdc42bpa PE=1 SV=1	GO:0019079//GO:0035307//GO:0006260//GO:0035556//GO:0016310//GO:0006468//GO:0009069	viral genome replication//positive regulation of protein dephosphorylation//DNA replication//intracellular signal transduction//phosphorylation//protein phosphorylation//serine family amino acid metabolic process	GO:0005524//GO:0030337//GO:0004674	ATP binding//DNA polymerase processivity factor activity//protein serine/threonine kinase activity	GO:0071595//GO:0042575	Nem1-Spo7 phosphatase complex//DNA polymerase complex
Cluster-16984.48422	2.0516	0.00019957	0.013258	1e-174	hypothetical protein LOTGIDRAFT_120422 [Lottia gigantea]>gi|556103861|gb|ESO92513.1| hypothetical protein LOTGIDRAFT_120422 [Lottia gigantea]	5.3e-155	Beta-hexosaminidase subunit beta OS=Homo sapiens GN=HEXB PE=1 SV=3	GO:0005975	carbohydrate metabolic process	GO:0004553	hydrolase activity, hydrolyzing O-glycosyl compounds	--	--
Cluster-16984.55758	-7.7294	0.00020047	0.013293	--	--	--	--	--	--	--	--	--	--
Cluster-20996.0	5.6618	0.00020053	0.013293	1.5e-18	PREDICTED: zinc finger protein 271-like [Acyrthosiphon pisum]	7.4e-18	Zinc finger protein 616 OS=Homo sapiens GN=ZNF616 PE=2 SV=2	GO:0055114//GO:0046034//GO:0006144//GO:0006281//GO:0006464	oxidation-reduction process//ATP metabolic process//purine nucleobase metabolic process//DNA repair//cellular protein modification process	GO:0047134//GO:0046872//GO:0004017//GO:0008270//GO:0016151	protein-disulfide reductase activity//metal ion binding//adenylate kinase activity//zinc ion binding//nickel cation binding	--	--
Cluster-9380.0	-7.1331	0.00020173	0.013358	--	--	--	--	--	--	--	--	--	--
Cluster-16984.73805	-7.7553	0.00020203	0.013363	--	--	--	--	--	--	--	--	--	--
Cluster-16984.82594	-5.1423	0.00020353	0.013448	--	--	--	--	--	--	--	--	--	--
Cluster-16984.64574	-5.5386	0.00020447	0.013496	--	--	--	--	--	--	--	--	--	--
Cluster-16984.50791	3.2567	0.00020501	0.013516	--	--	--	--	GO:0006560//GO:0006527//GO:0042967	proline metabolic process//arginine catabolic process//acyl-carrier-protein biosynthetic process	GO:0005515//GO:0008791	protein binding//arginine N-succinyltransferase activity	--	--
Cluster-16984.15397	4.875	0.00020747	0.013664	--	--	--	--	GO:0006508	proteolysis	GO:0004190	aspartic-type endopeptidase activity	--	--
Cluster-16984.25435	-7.7813	0.00020776	0.013668	--	--	--	--	GO:0019087	transformation of host cell by virus	--	--	GO:0016021//GO:0016020	integral component of membrane//membrane
Cluster-16984.84587	-7.1987	0.00020814	0.013679	5.7e-299	bone morphogenetic protein type I receptor [Azumapecten farreri]	2.6e-150	Bone morphogenetic protein receptor type-1B OS=Gallus gallus GN=BMPR1B PE=2 SV=1	GO:0016310//GO:0019685//GO:0007178//GO:0009069//GO:0006468//GO:0030494	phosphorylation//photosynthesis, dark reaction//transmembrane receptor protein serine/threonine kinase signaling pathway//serine family amino acid metabolic process//protein phosphorylation//bacteriochlorophyll biosynthetic process	GO:0004672//GO:0004675//GO:0005524//GO:0016836	protein kinase activity//transmembrane receptor protein serine/threonine kinase activity//ATP binding//hydro-lyase activity	GO:0016020	membrane
Cluster-16984.21630	-6.2062	0.00020893	0.013716	--	--	--	--	--	--	--	--	--	--
Cluster-16984.74656	-3.0463	0.00020995	0.013769	--	--	--	--	--	--	--	--	--	--
Cluster-16984.76098	-7.71	0.00021091	0.013802	3.7e-141	PREDICTED: RNA-directed DNA polymerase from mobile element jockey-like [Strongylocentrotus purpuratus]	5.6e-36	RNA-directed DNA polymerase from mobile element jockey OS=Drosophila melanogaster GN=pol PE=1 SV=1	--	--	--	--	--	--
Cluster-19923.6	-7.3185	0.00021078	0.013802	1.9e-84	PREDICTED: uncharacterized protein LOC105348263 [Crassostrea gigas]	--	--	GO:0006310//GO:0015074	DNA recombination//DNA integration	GO:0003677	DNA binding	--	--
Cluster-16984.29906	7.1651	0.00021198	0.013857	--	--	--	--	--	--	--	--	--	--
Cluster-16984.40760	7.7363	0.00021262	0.013869	--	--	--	--	GO:0006397	mRNA processing	--	--	--	--
Cluster-16984.52821	7.7987	0.00021262	0.013869	0	PREDICTED: NFX1-type zinc finger-containing protein 1-like [Crassostrea gigas]	0	NFX1-type zinc finger-containing protein 1 OS=Homo sapiens GN=ZNFX1 PE=2 SV=2	--	--	GO:0005524//GO:0016787//GO:0003677	ATP binding//hydrolase activity//DNA binding	--	--
Cluster-16984.80147	-4.3544	0.000214	0.013944	--	--	--	--	--	--	--	--	--	--
Cluster-16984.40691	3.4042	0.00021703	0.014121	--	--	--	--	--	--	--	--	--	--
Cluster-16984.75494	5.0907	0.0002174	0.014121	--	--	--	--	--	--	--	--	--	--
Cluster-16984.8054	3.2432	0.00021717	0.014121	2.9e-07	hypothetical protein BRAFLDRAFT_249762 [Branchiostoma floridae]>gi|229284999|gb|EEN55730.1| hypothetical protein BRAFLDRAFT_249762 [Branchiostoma floridae]	--	--	GO:0006914	autophagy	GO:0008270	zinc ion binding	GO:0005622	intracellular
Cluster-16984.74844	7.046	0.0002192	0.014223	--	--	--	--	--	--	--	--	--	--
Cluster-16984.54889	-5.5537	0.00022062	0.0143	--	--	--	--	--	--	--	--	--	--
Cluster-16984.72679	-7.0716	0.00022198	0.014373	--	--	--	--	--	--	--	--	--	--
Cluster-16984.29927	2.5475	0.0002239	0.014466	--	--	--	--	--	--	--	--	--	--
Cluster-16984.40575	-4.7613	0.00022372	0.014466	--	--	--	--	--	--	--	--	--	--
Cluster-16984.25059	-5.093	0.0002247	0.014503	--	--	--	--	--	--	--	--	--	--
Cluster-16984.22482	-7.4079	0.00022536	0.01453	--	--	--	--	--	--	--	--	--	--
Cluster-16984.26662	-7.6731	0.00022611	0.014563	--	--	--	--	--	--	--	--	--	--
Cluster-16984.48966	7.7605	0.00022884	0.014713	--	--	--	--	--	--	--	--	--	--
Cluster-16984.68001	5.737	0.00022892	0.014713	--	--	--	--	--	--	--	--	--	--
Cluster-16984.39076	-7.6719	0.00022922	0.014717	--	--	--	--	--	--	--	--	--	--
Cluster-16984.55323	6.3112	0.00022978	0.014737	1.9e-13	PREDICTED: LOW QUALITY PROTEIN: cubilin [Cynoglossus semilaevis]	4.7e-12	Cubilin OS=Rattus norvegicus GN=Cubn PE=1 SV=2	--	--	GO:0005515	protein binding	--	--
Cluster-10541.0	7.0844	0.00023043	0.014749	--	--	--	--	--	--	--	--	--	--
Cluster-16984.19763	-7.1197	0.00023031	0.014749	--	--	--	--	--	--	--	--	--	--
Cluster-16984.81940	3.4506	0.00023092	0.014764	7.9e-190	PREDICTED: uncharacterized protein LOC102083087 [Oreochromis niloticus]	1.7e-54	Retrovirus-related Pol polyprotein from transposon opus OS=Drosophila melanogaster GN=pol PE=3 SV=1	GO:0007165//GO:0009405//GO:0015074	signal transduction//pathogenesis//DNA integration	GO:0004872	receptor activity	GO:0019867	outer membrane
Cluster-16984.14286	2.7773	0.00023187	0.014783	--	--	--	--	--	--	--	--	--	--
Cluster-16984.54097	-2.5921	0.00023186	0.014783	2.1e-34	hypothetical protein LOTGIDRAFT_114913 [Lottia gigantea]>gi|556108660|gb|ESO97312.1| hypothetical protein LOTGIDRAFT_114913 [Lottia gigantea]	--	--	GO:0006355	regulation of transcription, DNA-templated	GO:0045735	nutrient reservoir activity	--	--
Cluster-28281.0	-4.7244	0.00023194	0.014783	--	--	--	--	--	--	--	--	--	--
Cluster-16984.76130	-3.021	0.00023364	0.014876	4.1e-49	rad25/xp-B DNA repair helicase, putative [Ixodes scapularis]>gi|215508536|gb|EEC17990.1| rad25/xp-B DNA repair helicase, putative [Ixodes scapularis]	7.1e-49	TFIIH basal transcription factor complex helicase XPB subunit OS=Danio rerio GN=ercc3 PE=2 SV=1	GO:0006289	nucleotide-excision repair	GO:0005524//GO:0003677//GO:0004003	ATP binding//DNA binding//ATP-dependent DNA helicase activity	GO:0005657	replication fork
Cluster-16984.55857	-7.1402	0.00023438	0.014907	--	--	--	--	--	--	--	--	--	--
Cluster-16984.26436	-7.6605	0.00023487	0.014923	4.3e-78	PREDICTED: LOW QUALITY PROTEIN: uncharacterized protein LOC103575802 [Microplitis demolitor]	8.4e-29	LINE-1 retrotransposable element ORF2 protein OS=Homo sapiens PE=1 SV=1	GO:0006260//GO:0048193	DNA replication//Golgi vesicle transport	GO:2001070	starch binding	GO:0016020	membrane
Cluster-16984.21038	5.1716	0.00023545	0.014931	--	--	--	--	--	--	--	--	--	--
Cluster-16984.61389	-7.6661	0.00023548	0.014931	1.6e-198	PREDICTED: uncharacterized protein LOC105335503 isoform X1 [Crassostrea gigas]>gi|762110058|ref|XP_011437703.1| PREDICTED: uncharacterized protein LOC105335503 isoform X1 [Crassostrea gigas]>gi|762110060|ref|XP_011437704.1| PREDICTED: uncharacterized protein LOC105335503 isoform X1 [Crassostrea gigas]	1.6e-100	OTU domain-containing protein 7B OS=Mus musculus GN=Otud7b PE=1 SV=1	GO:0006412//GO:0051028//GO:0042254	translation//mRNA transport//ribosome biogenesis	GO:0003677//GO:0003735//GO:0008270	DNA binding//structural constituent of ribosome//zinc ion binding	GO:0005840//GO:0005634	ribosome//nucleus
Cluster-16984.26567	-7.3321	0.00023687	0.015004	1e-14	PREDICTED: UPF0428 protein CXorf56 homolog isoform X2 [Crassostrea gigas]	9.1e-11	UPF0428 protein CXorf56 homolog OS=Bos taurus PE=2 SV=1	--	--	GO:0004252	serine-type endopeptidase activity	GO:0005886	plasma membrane
Cluster-16984.35470	-5.5168	0.00023732	0.015017	--	--	--	--	--	--	--	--	--	--
Cluster-16984.52499	-7.6593	0.00023877	0.015093	2.3e-72	Transmembrane BAX inhibitor motif-containing protein 4 [Crassostrea gigas]	1.1e-47	Protein lifeguard 4 OS=Homo sapiens GN=TMBIM4 PE=1 SV=3	--	--	--	--	GO:0016021	integral component of membrane
Cluster-16984.23800	2.9646	0.00023981	0.015127	--	--	--	--	--	--	--	--	--	--
Cluster-16984.68130	-5.413	0.00023966	0.015127	--	--	--	--	--	--	--	--	--	--
Cluster-16984.34243	-7.0459	0.00024231	0.015252	9e-53	PREDICTED: zinc finger protein 862-like [Crassostrea gigas]	7.5e-23	Zinc finger protein 862 OS=Homo sapiens GN=ZNF862 PE=2 SV=2	GO:0042254	ribosome biogenesis	GO:0046983	protein dimerization activity	--	--
Cluster-16984.49808	4.221	0.00024276	0.015252	--	--	--	--	--	--	--	--	--	--
Cluster-16984.58931	-7.6388	0.00024269	0.015252	--	--	--	--	--	--	--	--	--	--
Cluster-16984.60643	5.0535	0.00024278	0.015252	--	--	--	--	--	--	--	--	--	--
Cluster-16984.44236	2.5602	0.00024393	0.015295	0	PREDICTED: helicase with zinc finger domain 2-like [Crassostrea gigas]	7.1e-156	Helicase with zinc finger domain 2 OS=Homo sapiens GN=HELZ2 PE=1 SV=6	--	--	GO:0003924//GO:0005525//GO:0003676//GO:0005524	GTPase activity//GTP binding//nucleic acid binding//ATP binding	--	--
Cluster-16984.60901	6.1296	0.00024396	0.015295	--	--	--	--	--	--	--	--	--	--
Cluster-3327.1	7.3919	0.00024432	0.015302	--	--	--	--	GO:0015940//GO:0006633	pantothenate biosynthetic process//fatty acid biosynthetic process	GO:0008770	[acyl-carrier-protein] phosphodiesterase activity	--	--
Cluster-16984.35098	2.1289	0.0002453	0.015337	2.2e-131	PREDICTED: vesicular glutamate transporter 2.2-like [Crassostrea gigas]	2e-79	Vesicular glutamate transporter 2.2 OS=Danio rerio GN=slc17a6a PE=2 SV=1	GO:0055085	transmembrane transport	--	--	GO:0016021	integral component of membrane
Cluster-16984.65673	-4.7031	0.00024538	0.015337	0	PREDICTED: uncharacterized protein LOC105439906 [Strongylocentrotus purpuratus]	1.6e-93	Retrovirus-related Pol polyprotein from transposon 17.6 OS=Drosophila melanogaster GN=pol PE=3 SV=1	GO:0006506//GO:0006355//GO:0015074	GPI anchor biosynthetic process//regulation of transcription, DNA-templated//DNA integration	GO:0003676//GO:0016746//GO:0008270//GO:0003700	nucleic acid binding//transferase activity, transferring acyl groups//zinc ion binding//transcription factor activity, sequence-specific DNA binding	GO:0016021//GO:0005667//GO:0005789	integral component of membrane//transcription factor complex//endoplasmic reticulum membrane
Cluster-16984.21421	-7.2861	0.00024627	0.015376	--	--	--	--	--	--	--	--	--	--
Cluster-16984.47130	7.6685	0.00024676	0.015391	0	PREDICTED: nuclear cap-binding protein subunit 1-like [Crassostrea gigas]>gi|405966159|gb|EKC31472.1| Nuclear cap-binding protein subunit 1 [Crassostrea gigas]	2.7e-278	Nuclear cap-binding protein subunit 1 OS=Salmo salar GN=ncbp1 PE=2 SV=1	GO:0016070//GO:0006508	RNA metabolic process//proteolysis	GO:0005515//GO:0008237//GO:0003723//GO:0016805	protein binding//metallopeptidase activity//RNA binding//dipeptidase activity	GO:0005618	cell wall
Cluster-16984.55643	2.8766	0.00024756	0.015425	4.6e-48	PREDICTED: CD40 ligand-like [Crassostrea gigas]>gi|762135337|ref|XP_011450915.1| PREDICTED: CD40 ligand-like [Crassostrea gigas]>gi|762135339|ref|XP_011450916.1| PREDICTED: CD40 ligand-like [Crassostrea gigas]>gi|762135341|ref|XP_011450917.1| PREDICTED: CD40 ligand-like [Crassostrea gigas]	1e-10	Tumor necrosis factor ligand superfamily member 6 OS=Rattus norvegicus GN=Faslg PE=2 SV=1	GO:0007165//GO:0006955	signal transduction//immune response	GO:0010181//GO:0005164	FMN binding//tumor necrosis factor receptor binding	GO:0016020	membrane
Cluster-16984.34677	-7.0078	0.00024801	0.015438	--	--	--	--	--	--	--	--	--	--
Cluster-16984.34082	7.6123	0.00024942	0.015494	0	PREDICTED: copper-transporting ATPase 1-like isoform X1 [Crassostrea gigas]	0	Copper-transporting ATPase 1 OS=Homo sapiens GN=ATP7A PE=1 SV=3	GO:0015774//GO:0008152//GO:0030001	polysaccharide transport//metabolic process//metal ion transport	GO:0015159//GO:0016846//GO:0000166//GO:0046872	polysaccharide transmembrane transporter activity//carbon-sulfur lyase activity//nucleotide binding//metal ion binding	GO:0016020	membrane
Cluster-16984.72522	-7.6216	0.00024921	0.015494	7.2e-76	hypothetical protein CAPTEDRAFT_148578 [Capitella teleta]	--	--	GO:0006479//GO:0008152//GO:0006554//GO:0031167//GO:0006412	protein methylation//metabolic process//lysine catabolic process//rRNA methylation//translation	GO:0008171//GO:0018024//GO:0008168	O-methyltransferase activity//histone-lysine N-methyltransferase activity//methyltransferase activity	--	--
Cluster-16984.59626	-7.6451	0.00024983	0.0155	1.1e-214	PREDICTED: spondin-1-like isoform X2 [Crassostrea gigas]	2.8e-75	Spondin-1 OS=Gallus gallus GN=SPON1 PE=2 SV=1	--	--	GO:0004867	serine-type endopeptidase inhibitor activity	--	--
Cluster-21810.0	7.0224	0.00025003	0.0155	2e-62	PREDICTED: ankyrin-2-like [Crassostrea gigas]	1.1e-17	Ankyrin-1 OS=Homo sapiens GN=ANK1 PE=1 SV=3	GO:0035556//GO:0042381	intracellular signal transduction//hemolymph coagulation	GO:0005515	protein binding	GO:0005576	extracellular region
Cluster-16984.34409	-7.6172	0.00025156	0.015564	--	--	--	--	--	--	GO:0008289	lipid binding	--	--
Cluster-24928.1	-7.1004	0.00025132	0.015564	1e-16	PREDICTED: hepatic lectin-like [Callorhinchus milii]	4.5e-12	C-type lectin domain family 4 member M OS=Gorilla gorilla gorilla GN=CLEC4M PE=3 SV=1	--	--	--	--	--	--
Cluster-16984.20941	-7.6293	0.00025497	0.015695	7.4e-56	PREDICTED: tctex1 domain-containing protein 1-B-like [Crassostrea gigas]>gi|762099331|ref|XP_011432087.1| PREDICTED: tctex1 domain-containing protein 1-B-like [Crassostrea gigas]>gi|405971273|gb|EKC36119.1| Tctex1 domain-containing protein 1-B [Crassostrea gigas]	6.6e-52	Tctex1 domain-containing protein 1-B (Fragment) OS=Xenopus laevis GN=tctex1d1-b PE=2 SV=1	--	--	GO:0046872	metal ion binding	--	--
Cluster-16984.34302	6.4715	0.00025401	0.015695	4.5e-45	deoxycytidylate deaminase [Anopheles darlingi]	5.2e-41	Deoxycytidylate deaminase OS=Mus musculus GN=Dctd PE=2 SV=1	--	--	GO:0008270	zinc ion binding	--	--
Cluster-16984.64221	7.0714	0.00025451	0.015695	--	--	--	--	--	--	--	--	--	--
Cluster-16984.79857	7.6073	0.00025474	0.015695	4.8e-146	PREDICTED: uncharacterized protein LOC100198017 [Hydra vulgaris]	--	--	GO:0006810//GO:0009405	transport//pathogenesis	GO:0019870	potassium channel inhibitor activity	GO:0005576	extracellular region
Cluster-34583.0	3.4044	0.00025459	0.015695	1.3e-13	hypothetical protein CAPTEDRAFT_225117 [Capitella teleta]	3.5e-11	Ubiquitin carboxyl-terminal hydrolase 16 OS=Xenopus tropicalis GN=usp16 PE=2 SV=2	GO:0007157//GO:0016579//GO:0009405	heterophilic cell-cell adhesion via plasma membrane cell adhesion molecules//protein deubiquitination//pathogenesis	GO:0036459//GO:0004867	ubiquitinyl hydrolase activity//serine-type endopeptidase inhibitor activity	GO:0016021//GO:0005634	integral component of membrane//nucleus
Cluster-16984.4786	-4.6532	0.00025532	0.015701	1.4e-37	PREDICTED: uncharacterized protein LOC105322677 [Crassostrea gigas]	--	--	GO:0006355	regulation of transcription, DNA-templated	GO:0042393//GO:0005515	histone binding//protein binding	--	--
Cluster-16984.39092	-7.0603	0.00025728	0.015789	--	--	--	--	--	--	--	--	--	--
Cluster-16984.42512	-7.6148	0.00025754	0.015789	1.1e-33	PREDICTED: uncharacterized protein LOC105343875 isoform X1 [Crassostrea gigas]	1.7e-15	von Willebrand factor D and EGF domain-containing protein OS=Mus musculus GN=Vwde PE=2 SV=2	--	--	GO:0005515	protein binding	--	--
Cluster-16984.63690	7.2274	0.00025722	0.015789	--	--	--	--	--	--	--	--	--	--
Cluster-16984.66345	-7.6053	0.00025781	0.015789	6.4e-31	PREDICTED: uncharacterized protein LOC105333180 isoform X2 [Crassostrea gigas]	--	--	--	--	--	--	--	--
Cluster-30544.2	-7.129	0.00025804	0.015789	2.9e-24	PREDICTED: baculoviral IAP repeat-containing protein 7-A-like [Pelodiscus sinensis]	2.8e-22	E3 ubiquitin-protein ligase XIAP OS=Mus musculus GN=Xiap PE=1 SV=2	--	--	--	--	--	--
Cluster-16984.38801	7.639	0.00025867	0.015812	--	--	--	--	--	--	--	--	--	--
Cluster-16984.5027	-5.4252	0.00026102	0.015933	--	--	--	--	GO:0009405	pathogenesis	--	--	--	--
Cluster-28086.0	-5.4922	0.00026117	0.015933	--	--	--	--	--	--	--	--	--	--
Cluster-16984.33788	-3.2627	0.00026214	0.01596	--	--	--	--	--	--	--	--	--	--
Cluster-16984.45467	-7.6096	0.00026209	0.01596	0	PREDICTED: neuroglian-like isoform X3 [Crassostrea gigas]	1.7e-171	Neuroglian OS=Drosophila melanogaster GN=Nrg PE=1 SV=2	GO:0008643//GO:0055114	carbohydrate transport//oxidation-reduction process	GO:0005515//GO:0016972//GO:0008982	protein binding//thiol oxidase activity//protein-N(PI)-phosphohistidine-sugar phosphotransferase activity	GO:0009357	protein-N(PI)-phosphohistidine-sugar phosphotransferase complex
Cluster-16984.55852	-6.9865	0.00026285	0.015988	--	--	--	--	--	--	GO:0042302	structural constituent of cuticle	--	--
Cluster-16984.62673	2.9543	0.00026313	0.015989	3.7e-170	PREDICTED: eukaryotic translation initiation factor 4 gamma 2-like [Crassostrea gigas]	7.9e-120	Eukaryotic translation initiation factor 4 gamma 2 OS=Homo sapiens GN=EIF4G2 PE=1 SV=1	--	--	GO:0005515//GO:0003723	protein binding//RNA binding	--	--
Cluster-16984.78333	6.8659	0.00026486	0.016078	--	--	--	--	--	--	--	--	--	--
Cluster-16984.34194	5.3407	0.0002682	0.016218	--	--	--	--	--	--	GO:0016779	nucleotidyltransferase activity	--	--
Cluster-16984.82026	-7.0174	0.00026822	0.016218	--	--	--	--	--	--	GO:0003824	catalytic activity	--	--
Cluster-16984.86590	7.0436	0.00026815	0.016218	4.1e-62	PREDICTED: proline-serine-threonine phosphatase-interacting protein 2-like isoform X4 [Crassostrea gigas]	4.8e-34	Proline-serine-threonine phosphatase-interacting protein 1 OS=Mus musculus GN=Pstpip1 PE=1 SV=1	GO:0006914	autophagy	GO:0003677//GO:0046914//GO:0005515	DNA binding//transition metal ion binding//protein binding	--	--
Cluster-22872.0	4.9763	0.00026758	0.016218	--	--	--	--	GO:0006355	regulation of transcription, DNA-templated	GO:0003700//GO:0016817	transcription factor activity, sequence-specific DNA binding//hydrolase activity, acting on acid anhydrides	GO:0005667//GO:0019028	transcription factor complex//viral capsid
Cluster-16984.66028	-7.5992	0.00026945	0.016276	--	--	--	--	--	--	--	--	--	--
Cluster-16984.52576	-7.5825	0.00026974	0.016278	--	--	--	--	--	--	--	--	--	--
Cluster-16984.71665	4.7947	0.00027014	0.016286	--	--	--	--	--	--	--	--	--	--
Cluster-16984.39652	-6.9725	0.00027098	0.016306	--	--	--	--	--	--	--	--	--	--
Cluster-16984.63306	7.5764	0.00027101	0.016306	4.8e-113	PREDICTED: quinone oxidoreductase PIG3-like isoform X1 [Crassostrea gigas]	1.8e-91	Quinone oxidoreductase PIG3 OS=Homo sapiens GN=TP53I3 PE=1 SV=2	GO:0055114	oxidation-reduction process	--	--	--	--
Cluster-16984.8939	6.9812	0.00027242	0.016375	--	--	--	--	--	--	--	--	--	--
Cluster-16984.8367	3.9547	0.00027317	0.016404	--	--	--	--	--	--	--	--	--	--
Cluster-16984.45557	-7.6038	0.00027381	0.016426	--	--	--	--	--	--	--	--	--	--
Cluster-16984.69349	-4.7883	0.00027469	0.016447	1.4e-34	PREDICTED: uncharacterized protein LOC105440843 [Strongylocentrotus purpuratus]	--	--	--	--	--	--	--	--
Cluster-16984.71966	-7.573	0.00027451	0.016447	1.5e-152	PREDICTED: sorbitol dehydrogenase-like [Crassostrea gigas]>gi|405957801|gb|EKC23984.1| Putative L-threonine 3-dehydrogenase [Crassostrea gigas]	1.6e-58	Probable L-threonine 3-dehydrogenase OS=Thermococcus kodakarensis (strain ATCC BAA-918 / JCM 12380 / KOD1) GN=tdh PE=1 SV=1	GO:0006813//GO:0055114	potassium ion transport//oxidation-reduction process	GO:0051287//GO:0008168	NAD binding//methyltransferase activity	--	--
Cluster-16984.55118	-7.5728	0.0002752	0.016461	--	--	--	--	--	--	--	--	--	--
Cluster-16984.30176	-4.914	0.00028075	0.016777	--	--	--	--	--	--	--	--	--	--
Cluster-16984.78386	-7.5618	0.00028133	0.016795	1.9e-93	PREDICTED: triadin-like isoform X4 [Crassostrea gigas]	4.3e-13	Dynein heavy chain-like protein PF11_0240 OS=Plasmodium falciparum (isolate 3D7) GN=PF11_0240 PE=3 SV=1	--	--	--	--	--	--
Cluster-16984.51352	3.4734	0.00028169	0.0168	2.6e-64	PREDICTED: heterogeneous nuclear ribonucleoprotein K-like isoform X1 [Crassostrea gigas]>gi|762141693|ref|XP_011454040.1| PREDICTED: heterogeneous nuclear ribonucleoprotein K-like isoform X1 [Crassostrea gigas]>gi|762141695|ref|XP_011454041.1| PREDICTED: heterogeneous nuclear ribonucleoprotein K-like isoform X1 [Crassostrea gigas]	2e-32	Heterogeneous nuclear ribonucleoprotein K OS=Gallus gallus GN=HNRNPK PE=2 SV=1	--	--	GO:0003723	RNA binding	--	--
Cluster-6139.1	-4.7731	0.00028248	0.016831	1.4e-51	hypothetical protein LOTGIDRAFT_155365 [Lottia gigantea]>gi|556095398|gb|ESO84051.1| hypothetical protein LOTGIDRAFT_155365 [Lottia gigantea]	2.3e-46	Cytochrome P450 2U1 OS=Homo sapiens GN=CYP2U1 PE=1 SV=1	GO:0055114	oxidation-reduction process	GO:0005506//GO:0016705//GO:0020037	iron ion binding//oxidoreductase activity, acting on paired donors, with incorporation or reduction of molecular oxygen//heme binding	--	--
Cluster-16984.40828	7.5469	0.00028504	0.01695	--	--	--	--	--	--	--	--	--	--
Cluster-16984.68688	4.8149	0.00028493	0.01695	--	--	--	--	GO:0006352//GO:0016310//GO:0000160//GO:0006355	DNA-templated transcription, initiation//phosphorylation//phosphorelay signal transduction system//regulation of transcription, DNA-templated	GO:0003677//GO:0016987//GO:0046983//GO:0003700//GO:0000155	DNA binding//sigma factor activity//protein dimerization activity//transcription factor activity, sequence-specific DNA binding//phosphorelay sensor kinase activity	GO:0009365//GO:0005667//GO:0016021	protein histidine kinase complex//transcription factor complex//integral component of membrane
Cluster-16984.61529	4.0342	0.00028602	0.016992	--	--	--	--	--	--	--	--	--	--
Cluster-14903.0	2.8533	0.00028848	0.017019	--	--	--	--	--	--	--	--	--	--
Cluster-16984.11118	7.1303	0.00028799	0.017019	--	--	--	--	--	--	--	--	--	--
Cluster-16984.20382	2.2243	0.00028713	0.017019	4.8e-41	PREDICTED: helicase with zinc finger domain 2-like [Crassostrea gigas]	5.4e-16	Helicase with zinc finger domain 2 OS=Mus musculus GN=Helz2 PE=1 SV=1	--	--	GO:0005524	ATP binding	--	--
Cluster-16984.47188	7.0201	0.00028736	0.017019	3.4e-29	PREDICTED: uncharacterized protein LOC105344197 [Crassostrea gigas]	--	--	--	--	--	--	--	--
Cluster-16984.50161	-4.0006	0.00028762	0.017019	--	--	--	--	--	--	--	--	--	--
Cluster-16984.67450	-7.5521	0.0002887	0.017019	6.2e-56	hypothetical protein LOTGIDRAFT_239549 [Lottia gigantea]>gi|556104793|gb|ESO93445.1| hypothetical protein LOTGIDRAFT_239549 [Lottia gigantea]	--	--	--	--	GO:0004527//GO:0003677	exonuclease activity//DNA binding	--	--
Cluster-18797.3	-7.0003	0.00028786	0.017019	1.3e-229	hypothetical protein LOTGIDRAFT_209410 [Lottia gigantea]>gi|556105216|gb|ESO93868.1| hypothetical protein LOTGIDRAFT_209410 [Lottia gigantea]	2e-174	Sodium- and chloride-dependent creatine transporter 1 OS=Bos taurus GN=SLC6A8 PE=2 SV=1	GO:0006836//GO:0006812	neurotransmitter transport//cation transport	GO:0005328	neurotransmitter:sodium symporter activity	GO:0016021	integral component of membrane
Cluster-19762.0	-7.0483	0.00028851	0.017019	--	--	--	--	--	--	--	--	--	--
Cluster-16984.69325	-7.5614	0.00029127	0.017144	--	--	--	--	--	--	--	--	--	--
Cluster-16984.79659	7.0664	0.00029137	0.017144	--	--	--	--	--	--	--	--	GO:0005887	integral component of plasma membrane
Cluster-16984.77310	5.2311	0.00029257	0.017198	--	--	--	--	--	--	--	--	--	--
Cluster-16984.17980	2.9178	0.00029545	0.017285	--	--	--	--	GO:0006810//GO:0006355	transport//regulation of transcription, DNA-templated	GO:0003677//GO:0005215	DNA binding//transporter activity	GO:0016020//GO:0005634	membrane//nucleus
Cluster-16984.30379	-5.6387	0.00029546	0.017285	--	--	--	--	--	--	--	--	--	--
Cluster-16984.36611	7.0001	0.00029513	0.017285	1.8e-179	PREDICTED: integrator complex subunit 6-like isoform X2 [Crassostrea gigas]	4.6e-135	Integrator complex subunit 6 OS=Homo sapiens GN=INTS6 PE=1 SV=1	GO:0015689	molybdate ion transport	GO:0015098	molybdate ion transmembrane transporter activity	--	--
Cluster-16984.41807	-2.8764	0.0002948	0.017285	1.3e-116	PREDICTED: uncharacterized protein LOC105345966 [Crassostrea gigas]	--	--	GO:0007165//GO:0016192//GO:0006886	signal transduction//vesicle-mediated transport//intracellular protein transport	GO:0016779//GO:0005198//GO:0005179	nucleotidyltransferase activity//structural molecule activity//hormone activity	GO:0005576//GO:0030130//GO:0030132	extracellular region//clathrin coat of trans-Golgi network vesicle//clathrin coat of coated pit
Cluster-16984.71366	-7.0305	0.00029496	0.017285	2.4e-66	PREDICTED: spermatogenesis-associated protein 7 homolog isoform X2 [Crassostrea gigas]	8.2e-06	Spermatogenesis-associated protein 7 OS=Homo sapiens GN=SPATA7 PE=1 SV=3	--	--	--	--	--	--
Cluster-16984.52321	-6.9532	0.00029602	0.017299	--	--	--	--	--	--	--	--	--	--
Cluster-16984.73154	-7.5399	0.00029654	0.017299	--	--	--	--	--	--	--	--	--	--
Cluster-9473.0	5.3359	0.00029651	0.017299	3.8e-28	PREDICTED: GTP cyclohydrolase 1 feedback regulatory protein-like [Aplysia californica]	1.2e-26	GTP cyclohydrolase 1 feedback regulatory protein OS=Danio rerio GN=gchfr PE=3 SV=1	GO:0009890	negative regulation of biosynthetic process	--	--	--	--
Cluster-16984.28184	7.0026	0.00029756	0.017314	--	--	--	--	--	--	--	--	--	--
Cluster-16984.58026	-5.2338	0.00029765	0.017314	--	--	--	--	--	--	--	--	--	--
Cluster-16984.63484	6.0872	0.00029765	0.017314	2.9e-26	hypothetical protein BRAFLDRAFT_72734 [Branchiostoma floridae]>gi|229278411|gb|EEN49198.1| hypothetical protein BRAFLDRAFT_72734 [Branchiostoma floridae]	6.2e-24	UPF0544 protein C5orf45 homolog OS=Danio rerio GN=zgc:123335 PE=2 SV=1	GO:0006886//GO:0006888	intracellular protein transport//ER to Golgi vesicle-mediated transport	GO:0008270	zinc ion binding	GO:0030127	COPII vesicle coat
Cluster-16984.55805	-6.9659	0.00029832	0.017336	--	--	--	--	--	--	--	--	--	--
Cluster-16984.56519	-7.5418	0.00029896	0.017357	--	--	--	--	--	--	--	--	--	--
Cluster-16984.66248	-7.5887	0.00030051	0.017431	--	--	--	--	--	--	--	--	--	--
Cluster-16984.19574	-7.5701	0.00030131	0.017461	1.4e-56	PREDICTED: uncharacterized protein LOC105333729 isoform X1 [Crassostrea gigas]	--	--	--	--	--	--	--	--
Cluster-16984.15323	-6.9456	0.00030194	0.017476	--	--	--	--	--	--	--	--	--	--
Cluster-16984.17360	-7.0172	0.00030216	0.017476	1.9e-110	hypothetical protein LOTGIDRAFT_153045 [Lottia gigantea]>gi|556109282|gb|ESO97934.1| hypothetical protein LOTGIDRAFT_153045 [Lottia gigantea]	1.3e-58	Ubiquitin carboxyl-terminal hydrolase 32 OS=Homo sapiens GN=USP32 PE=1 SV=1	GO:0016579	protein deubiquitination	GO:0036459	ubiquitinyl hydrolase activity	--	--
Cluster-11796.0	6.9892	0.00030375	0.017491	--	--	--	--	--	--	--	--	--	--
Cluster-16984.67130	7.6688	0.00030385	0.017491	2.5e-12	Mitochondrial import inner membrane translocase subunit Tim9, partial [Stegodyphus mimosarum]	6.7e-13	Mitochondrial import inner membrane translocase subunit Tim9 OS=Drosophila melanogaster GN=Tim9a PE=3 SV=1	--	--	--	--	--	--
Cluster-16984.74610	-7.0171	0.00030374	0.017491	--	--	--	--	--	--	--	--	--	--
Cluster-16984.82800	7.5905	0.00030381	0.017491	--	--	--	--	--	--	--	--	--	--
Cluster-26526.1	6.9427	0.00030404	0.017491	9.3e-12	PREDICTED: period circadian protein-like [Aplysia californica]	--	--	--	--	--	--	--	--
Cluster-31769.0	-7.5214	0.00030413	0.017491	3.4e-105	PREDICTED: solute carrier family 25 member 35-like [Aplysia californica]>gi|871225538|ref|XP_012936654.1| PREDICTED: solute carrier family 25 member 35-like [Aplysia californica]	5.9e-89	Solute carrier family 25 member 35 OS=Danio rerio GN=slc25a35 PE=2 SV=1	--	--	--	--	GO:0016020	membrane
Cluster-16984.11354	6.8145	0.00030442	0.017492	4.3e-86	hypothetical protein BRAFLDRAFT_106563 [Branchiostoma floridae]>gi|229284698|gb|EEN55432.1| hypothetical protein BRAFLDRAFT_106563 [Branchiostoma floridae]	--	--	GO:0006950	response to stress	GO:0005515	protein binding	--	--
Cluster-16984.72331	7.5384	0.00030647	0.017593	--	--	--	--	--	--	--	--	--	--
Cluster-16984.18294	6.93	0.00030764	0.017644	4.3e-18	PREDICTED: uncharacterized protein LOC105330177 [Crassostrea gigas]	--	--	GO:0006560//GO:0006090//GO:0006525//GO:0071436//GO:0009405//GO:0006814//GO:0006886//GO:0006888	proline metabolic process//pyruvate metabolic process//arginine metabolic process//sodium ion export//pathogenesis//sodium ion transport//intracellular protein transport//ER to Golgi vesicle-mediated transport	GO:0005515//GO:0015081//GO:0008948//GO:0008270	protein binding//sodium ion transmembrane transporter activity//oxaloacetate decarboxylase activity//zinc ion binding	GO:0005576//GO:0030127//GO:0016020	extracellular region//COPII vesicle coat//membrane
Cluster-16984.41755	-7.5752	0.00030914	0.017713	--	--	--	--	--	--	--	--	--	--
Cluster-16984.21226	6.9596	0.00031009	0.017734	1.7e-23	PREDICTED: uncharacterized protein LOC105327068 [Crassostrea gigas]>gi|762086767|ref|XP_011425666.1| PREDICTED: uncharacterized protein LOC105327068 [Crassostrea gigas]	--	--	GO:0006850	mitochondrial pyruvate transport	--	--	GO:0005743	mitochondrial inner membrane
Cluster-16984.58930	2.4812	0.00031007	0.017734	--	--	--	--	--	--	--	--	--	--
Cluster-25394.4	-6.9761	0.00031105	0.017772	6e-30	PREDICTED: kelch-like protein 24 [Crassostrea gigas]	1.6e-14	Kelch-like protein 35 OS=Mus musculus GN=Klhl35 PE=2 SV=2	GO:0042546	cell wall biogenesis	GO:0005199//GO:0005515	structural constituent of cell wall//protein binding	GO:0005618//GO:0009277	cell wall//fungal-type cell wall
Cluster-16984.39813	5.2651	0.00031225	0.017824	--	--	--	--	--	--	--	--	--	--
Cluster-16984.50213	7.5102	0.00031371	0.017891	2e-24	PREDICTED: ranBP-type and C3HC4-type zinc finger-containing protein 1-like isoform X1 [Crassostrea gigas]	1.5e-14	Eukaryotic translation initiation factor 4 gamma 3 OS=Mus musculus GN=Eif4g3 PE=1 SV=2	--	--	GO:0005515//GO:0008270	protein binding//zinc ion binding	--	--
Cluster-16984.18094	4.5499	0.00031518	0.017921	--	--	--	--	--	--	--	--	--	--
Cluster-16984.48528	-7.1104	0.00031505	0.017921	--	--	--	--	--	--	--	--	--	--
Cluster-16984.57786	-7.5033	0.00031536	0.017921	7.6e-114	PREDICTED: THUMP domain-containing protein 3-like [Crassostrea gigas]>gi|405978057|gb|EKC42472.1| THUMP domain-containing protein 3 [Crassostrea gigas]	2e-74	THUMP domain-containing protein 3 OS=Homo sapiens GN=THUMPD3 PE=1 SV=1	GO:0006306//GO:0008152	DNA methylation//metabolic process	GO:0003677//GO:0008170//GO:0008168//GO:0003723	DNA binding//N-methyltransferase activity//methyltransferase activity//RNA binding	--	--
Cluster-16984.71501	5.131	0.00031541	0.017921	--	--	--	--	--	--	--	--	--	--
Cluster-16984.3746	6.9873	0.00031623	0.017935	1.6e-121	PREDICTED: protein FAM188B2-like [Aplysia californica]	1.4e-48	Protein FAM188B2 OS=Homo sapiens GN=FAM188B2 PE=3 SV=2	--	--	--	--	--	--
Cluster-16984.51684	-6.9234	0.00031616	0.017935	--	--	--	--	--	--	--	--	--	--
Cluster-16984.38772	5.1201	0.00031693	0.017958	3.3e-11	PREDICTED: uncharacterized protein LOC101859084 isoform X2 [Aplysia californica]>gi|524874049|ref|XP_005093766.1| PREDICTED: uncharacterized protein LOC101859084 isoform X2 [Aplysia californica]>gi|871218338|ref|XP_012935377.1| PREDICTED: uncharacterized protein LOC101859084 isoform X2 [Aplysia californica]	--	--	--	--	--	--	--	--
Cluster-16984.78111	6.9961	0.00031846	0.018028	--	--	--	--	--	--	--	--	GO:0005739//GO:0005747	mitochondrion//mitochondrial respiratory chain complex I
Cluster-16984.14987	3.9903	0.00031941	0.01805	3.9e-28	hypothetical protein BRAFLDRAFT_76210 [Branchiostoma floridae]>gi|229281648|gb|EEN52405.1| hypothetical protein BRAFLDRAFT_76210 [Branchiostoma floridae]	2.8e-18	F-box/LRR-repeat protein 6 OS=Mus musculus GN=Fbxl6 PE=2 SV=2	--	--	GO:0005515	protein binding	--	--
Cluster-16984.37264	-5.2967	0.00031944	0.01805	--	--	--	--	--	--	--	--	--	--
Cluster-16984.29869	7.4885	0.00031991	0.018059	--	--	--	--	--	--	GO:0008270//GO:0003677	zinc ion binding//DNA binding	--	--
Cluster-16984.10515	7.087	0.0003202	0.01806	--	--	--	--	--	--	--	--	--	--
Cluster-16984.11673	-7.4958	0.00032087	0.01806	1.4e-61	PREDICTED: transcription factor HES-1-B-like [Crassostrea gigas]	8.4e-38	Transcription factor HES-1 OS=Bos taurus GN=HES1 PE=2 SV=1	GO:0006355	regulation of transcription, DNA-templated	GO:0003677//GO:0046983	DNA binding//protein dimerization activity	--	--
Cluster-16984.11707	5.1472	0.00032139	0.01806	--	--	--	--	--	--	--	--	--	--
Cluster-16984.234	6.9445	0.00032133	0.01806	--	--	--	--	--	--	--	--	--	--
Cluster-16984.62838	-7.5047	0.00032057	0.01806	6.4e-07	PREDICTED: U4/U6.U5 small nuclear ribonucleoprotein 27 kDa protein [Tribolium castaneum]>gi|270002571|gb|EEZ99018.1| hypothetical protein TcasGA2_TC004886 [Tribolium castaneum]	2.9e-07	U4/U6.U5 small nuclear ribonucleoprotein 27 kDa protein OS=Mus musculus GN=Snrnp27 PE=2 SV=1	GO:0055085//GO:0006397//GO:0006260//GO:0046660//GO:0030001	transmembrane transport//mRNA processing//DNA replication//female sex differentiation//metal ion transport	GO:0046873//GO:0003677	metal ion transmembrane transporter activity//DNA binding	GO:0005664//GO:0016020//GO:0005634	nuclear origin of replication recognition complex//membrane//nucleus
Cluster-16984.81856	4.106	0.0003225	0.018106	--	--	--	--	--	--	--	--	--	--
Cluster-16984.65628	-6.9902	0.00032317	0.018127	--	--	--	--	--	--	--	--	--	--
Cluster-16984.37583	1.9223	0.00032386	0.018149	--	--	--	--	GO:0019079	viral genome replication	--	--	--	--
Cluster-16984.53828	5.2097	0.00032802	0.018365	--	--	--	--	--	--	--	--	--	--
Cluster-16984.65742	2.631	0.00032858	0.01838	2.1e-73	adenosine deaminase, RNA-specific [Xenopus laevis]>gi|1932813|gb|AAB51687.1| dsRNA adenosine deaminase [Xenopus laevis]	2.7e-60	Double-stranded RNA-specific adenosine deaminase OS=Mus musculus GN=Adar PE=1 SV=2	GO:0006396//GO:0006144//GO:0048598//GO:0006807	RNA processing//purine nucleobase metabolic process//embryonic morphogenesis//nitrogen compound metabolic process	GO:0003723//GO:0004000	RNA binding//adenosine deaminase activity	GO:0072669	tRNA-splicing ligase complex
Cluster-16984.51625	-3.1231	0.00033066	0.018467	--	--	--	--	--	--	--	--	--	--
Cluster-16984.71222	3.405	0.00033075	0.018467	3.9e-49	PREDICTED: dual specificity protein kinase splB-like [Hydra vulgaris]>gi|828201627|ref|XP_012555324.1| PREDICTED: dual specificity protein kinase splB-like [Hydra vulgaris]	9.1e-30	Serine/threonine-protein kinase CTR1 OS=Arabidopsis thaliana GN=CTR1 PE=1 SV=1	GO:0006468	protein phosphorylation	GO:0016773//GO:0004672//GO:0005524	phosphotransferase activity, alcohol group as acceptor//protein kinase activity//ATP binding	GO:0016020	membrane
Cluster-16984.58196	-7.4951	0.00033145	0.018473	--	--	--	--	--	--	--	--	--	--
Cluster-16984.80093	5.2614	0.00033138	0.018473	--	--	--	--	--	--	--	--	--	--
Cluster-16984.35366	-6.9529	0.00033419	0.018608	--	--	--	--	--	--	--	--	--	--
Cluster-16984.10377	4.075	0.00033536	0.018631	--	--	--	--	--	--	--	--	--	--
Cluster-16984.31576	7.114	0.00033503	0.018631	--	--	--	--	--	--	--	--	--	--
Cluster-16984.44491	7.5958	0.0003355	0.018631	2.1e-76	PREDICTED: actin-related protein 2/3 complex subunit 3-like [Aplysia californica]	6.1e-76	Actin-related protein 2/3 complex subunit 3 OS=Mus musculus GN=Arpc3 PE=1 SV=3	GO:0030833//GO:0034314	regulation of actin filament polymerization//Arp2/3 complex-mediated actin nucleation	--	--	GO:0005856//GO:0005885	cytoskeleton//Arp2/3 protein complex
Cluster-20119.0	6.9527	0.00033669	0.01868	2.4e-157	PREDICTED: iron/zinc purple acid phosphatase-like protein isoform X2 [Crassostrea gigas]	4.5e-79	Iron/zinc purple acid phosphatase-like protein OS=Homo sapiens GN=PAPL PE=2 SV=2	GO:0006771//GO:0019497	riboflavin metabolic process//hexachlorocyclohexane metabolic process	GO:0046872//GO:0003993//GO:0016787	metal ion binding//acid phosphatase activity//hydrolase activity	--	--
Cluster-16984.53024	7.4809	0.00033849	0.018713	--	--	--	--	--	--	--	--	--	--
Cluster-16984.57843	4.3143	0.00033851	0.018713	--	--	--	--	--	--	--	--	--	--
Cluster-16984.68911	-5.6948	0.00033797	0.018713	--	--	--	--	--	--	--	--	--	--
Cluster-18484.4	6.9694	0.0003383	0.018713	3.3e-93	PREDICTED: ceroid-lipofuscinosis neuronal protein 6-like [Aplysia californica]	1.5e-88	Ceroid-lipofuscinosis neuronal protein 6 OS=Homo sapiens GN=CLN6 PE=1 SV=1	--	--	--	--	--	--
Cluster-16984.11083	6.9146	0.00034091	0.018829	1.8e-15	AAEL011146-PA, partial [Aedes aegypti]>gi|108872578|gb|EAT36803.1| AAEL011146-PA, partial [Aedes aegypti]	3.2e-12	Ubiquitin carboxyl-terminal hydrolase 16 OS=Xenopus laevis GN=usp16 PE=2 SV=1	GO:0006886//GO:0006888//GO:0016579	intracellular protein transport//ER to Golgi vesicle-mediated transport//protein deubiquitination	GO:0036459//GO:0008270	ubiquitinyl hydrolase activity//zinc ion binding	GO:0030127	COPII vesicle coat
Cluster-16984.30714	-4.9252	0.00034421	0.018994	--	--	--	--	--	--	--	--	--	--
Cluster-16984.35772	5.1382	0.00034453	0.018995	--	--	--	--	--	--	--	--	--	--
Cluster-16984.47640	-2.7056	0.00034676	0.019083	--	--	--	--	--	--	--	--	--	--
Cluster-16984.56947	-7.4562	0.0003466	0.019083	2.5e-71	hypothetical protein BRAFLDRAFT_128970 [Branchiostoma floridae]>gi|229280229|gb|EEN51001.1| hypothetical protein BRAFLDRAFT_128970 [Branchiostoma floridae]	7.7e-68	StAR-related lipid transfer protein 7, mitochondrial OS=Mus musculus GN=Stard7 PE=2 SV=2	GO:0034220	ion transmembrane transport	GO:0008289	lipid binding	--	--
Cluster-16984.56903	7.2038	0.00034764	0.019097	--	--	--	--	GO:0006351//GO:0006260//GO:0006313//GO:0006269	transcription, DNA-templated//DNA replication//transposition, DNA-mediated//DNA replication, synthesis of RNA primer	GO:0003896//GO:0003677//GO:0004803	DNA primase activity//DNA binding//transposase activity	GO:0005657//GO:0005730	replication fork//nucleolus
Cluster-16984.86592	-7.4824	0.00034739	0.019097	--	--	--	--	GO:0009611	response to wounding	GO:0004867//GO:0003723	serine-type endopeptidase inhibitor activity//RNA binding	--	--
Cluster-16984.40222	-6.9558	0.00034803	0.019102	--	--	--	--	--	--	--	--	--	--
Cluster-16984.21796	-7.09	0.00035049	0.019219	--	--	--	--	--	--	--	--	--	--
Cluster-16984.60466	5.3107	0.00035082	0.01922	4.3e-196	tumor necrosis factor receptor precursor [Azumapecten farreri]	7.1e-21	Tumor necrosis factor receptor superfamily member 11B OS=Homo sapiens GN=TNFRSF11B PE=1 SV=3	GO:0007165	signal transduction	GO:0005515	protein binding	GO:0019031	viral envelope
Cluster-16984.14886	6.9677	0.00035202	0.019269	6.4e-157	cyclin dependent kinase 1 [Crassostrea gigas]	5.7e-137	Cyclin-dependent kinase 1 OS=Carassius auratus GN=cdk1 PE=2 SV=1	GO:0006468	protein phosphorylation	GO:0005524//GO:0004672//GO:0016773	ATP binding//protein kinase activity//phosphotransferase activity, alcohol group as acceptor	GO:0016020	membrane
Cluster-16984.43509	-4.2142	0.00035353	0.019325	1.9e-285	PREDICTED: armadillo repeat-containing protein 2-like isoform X2 [Crassostrea gigas]	5.3e-142	Armadillo repeat-containing protein 2 OS=Bos taurus GN=ARMC2 PE=4 SV=1	GO:0055114//GO:0006814//GO:0046677//GO:0006120//GO:0015992//GO:0043401//GO:0006355//GO:0006744	oxidation-reduction process//sodium ion transport//response to antibiotic//mitochondrial electron transport, NADH to ubiquinone//proton transport//steroid hormone mediated signaling pathway//regulation of transcription, DNA-templated//ubiquinone biosynthetic process	GO:0005515//GO:0003677//GO:0008137	protein binding//DNA binding//NADH dehydrogenase (ubiquinone) activity	--	--
Cluster-34575.1	6.8965	0.00035368	0.019325	--	--	--	--	--	--	--	--	GO:0016020//GO:0019028	membrane//viral capsid
Cluster-16984.42626	-4.1234	0.00035628	0.01945	6.3e-12	hypothetical protein CGI_10005504, partial [Crassostrea gigas]	--	--	--	--	--	--	--	--
Cluster-16984.54158	7.4809	0.00035711	0.019478	0	PREDICTED: protein transport protein Sec24C-like isoform X3 [Crassostrea gigas]	4e-292	Protein transport protein Sec24C OS=Homo sapiens GN=SEC24C PE=1 SV=3	GO:0006886//GO:0006412//GO:0042254//GO:0006888	intracellular protein transport//translation//ribosome biogenesis//ER to Golgi vesicle-mediated transport	GO:0008270//GO:0003735	zinc ion binding//structural constituent of ribosome	GO:0005622//GO:0005840//GO:0030127	intracellular//ribosome//COPII vesicle coat
Cluster-12130.0	-5.8451	0.00035785	0.0195	--	--	--	--	--	--	--	--	--	--
Cluster-16984.59440	6.964	0.00035895	0.019543	2.7e-19	hypothetical protein LOTGIDRAFT_238723 [Lottia gigantea]>gi|556111065|gb|ESO99716.1| hypothetical protein LOTGIDRAFT_238723 [Lottia gigantea]	8.4e-13	Hepatic lectin OS=Gallus gallus PE=1 SV=1	GO:0008033//GO:0006955//GO:0000902//GO:0051252//GO:0006810//GO:0015721	tRNA processing//immune response//cell morphogenesis//regulation of RNA metabolic process//transport//bile acid and bile salt transport	GO:0046982//GO:0046872//GO:0004526//GO:0003676//GO:0005215	protein heterodimerization activity//metal ion binding//ribonuclease P activity//nucleic acid binding//transporter activity	GO:0005634//GO:0016020//GO:0005886//GO:0016021//GO:0030677	nucleus//membrane//plasma membrane//integral component of membrane//ribonuclease P complex
Cluster-16984.12311	3.429	0.00036057	0.019579	2e-48	adenosine deaminase acting on RNA (adar)-1, putative [Ixodes scapularis]>gi|215505279|gb|EEC14773.1| adenosine deaminase acting on RNA (adar)-1, putative, partial [Ixodes scapularis]	7.3e-43	Double-stranded RNA-specific adenosine deaminase OS=Homo sapiens GN=ADAR PE=1 SV=4	GO:0006396//GO:0006144//GO:0006807	RNA processing//purine nucleobase metabolic process//nitrogen compound metabolic process	GO:0016787//GO:0003723//GO:0004000	hydrolase activity//RNA binding//adenosine deaminase activity	--	--
Cluster-16984.3057	6.904	0.00036056	0.019579	--	--	--	--	GO:0006955//GO:0007165	immune response//signal transduction	GO:0005164	tumor necrosis factor receptor binding	GO:0016020	membrane
Cluster-16984.31503	-7.4393	0.0003602	0.019579	8.8e-129	PREDICTED: receptor-type tyrosine-protein phosphatase beta-like [Crassostrea gigas]	3e-84	Tyrosine-protein phosphatase 10D OS=Drosophila melanogaster GN=Ptp10D PE=1 SV=4	GO:0006508//GO:0006779//GO:0015994//GO:0006470//GO:0006570	proteolysis//porphyrin-containing compound biosynthetic process//chlorophyll metabolic process//protein dephosphorylation//tyrosine metabolic process	GO:0005515//GO:0004725//GO:0004853//GO:0008138//GO:0004190	protein binding//protein tyrosine phosphatase activity//uroporphyrinogen decarboxylase activity//protein tyrosine/serine/threonine phosphatase activity//aspartic-type endopeptidase activity	--	--
Cluster-16984.33973	-4.1762	0.00036263	0.019597	--	--	--	--	--	--	--	--	--	--
Cluster-16984.45702	-3.3031	0.00036281	0.019597	1.4e-238	PREDICTED: transducin-like enhancer protein 4 isoform X4 [Crassostrea gigas]	1.8e-196	Transducin-like enhancer protein 4 OS=Xenopus laevis GN=tle4 PE=1 SV=2	GO:0051301//GO:0007128//GO:0007059//GO:0000090//GO:0007067//GO:0001881//GO:0007130//GO:0006355//GO:0070193//GO:0031110	cell division//meiotic prophase I//chromosome segregation//mitotic anaphase//mitotic nuclear division//receptor recycling//synaptonemal complex assembly//regulation of transcription, DNA-templated//synaptonemal complex organization//regulation of microtubule polymerization or depolymerization	GO:0005515//GO:0008017//GO:0043565//GO:0003700	protein binding//microtubule binding//sequence-specific DNA binding//transcription factor activity, sequence-specific DNA binding	GO:0045298//GO:0005876//GO:0000795//GO:0000940//GO:0005667	tubulin complex//spindle microtubule//synaptonemal complex//condensed chromosome outer kinetochore//transcription factor complex
Cluster-16984.49912	7.4483	0.00036196	0.019597	--	--	--	--	--	--	--	--	--	--
Cluster-16984.62200	7.0125	0.00036252	0.019597	--	--	--	--	--	--	--	--	--	--
Cluster-16984.75714	2.3348	0.00036226	0.019597	2.1e-103	metalloprotease [Haliotis discus hannai]	6.3e-79	Neutral protease OS=Vibrio proteolyticus GN=nprV PE=1 SV=1	--	--	GO:0004222	metalloendopeptidase activity	--	--
Cluster-16984.78204	-3.0233	0.00036132	0.019597	--	--	--	--	--	--	--	--	--	--
Cluster-16984.24327	-7.4962	0.00036392	0.019605	--	--	--	--	--	--	--	--	--	--
Cluster-16984.53910	-3.3451	0.00036386	0.019605	--	--	--	--	--	--	--	--	--	--
Cluster-16984.57312	-6.9408	0.0003637	0.019605	--	--	--	--	--	--	--	--	--	--
Cluster-16984.26153	-7.4644	0.00036471	0.019613	--	--	--	--	--	--	--	--	--	--
Cluster-16984.52600	-6.9109	0.00036441	0.019613	--	--	--	--	--	--	--	--	--	--
Cluster-16984.2898	2.2328	0.00036558	0.019642	2.7e-108	PREDICTED: torsin-1A-like [Crassostrea gigas]	1.8e-75	Torsin-1B OS=Homo sapiens GN=TOR1B PE=1 SV=2	--	--	GO:0005524	ATP binding	--	--
Cluster-16984.66035	-4.1796	0.00036736	0.01972	5e-28	NADH dehydrogenase [ubiquinone] 1 alpha subcomplex assembly factor 3, partial [Stegodyphus mimosarum]	3.9e-20	NADH dehydrogenase [ubiquinone] 1 alpha subcomplex assembly factor 3 OS=Xenopus tropicalis GN=ndufaf3 PE=2 SV=1	--	--	--	--	--	--
Cluster-16984.44389	-7.4365	0.00036783	0.019729	2.8e-101	PREDICTED: methionine adenosyltransferase 2 subunit beta-like [Crassostrea gigas]>gi|405959726|gb|EKC25730.1| Methionine adenosyltransferase 2 subunit beta [Crassostrea gigas]	2.1e-80	Methionine adenosyltransferase 2 subunit beta OS=Xenopus laevis GN=mat2b PE=2 SV=1	GO:0008210//GO:0009085//GO:0055114//GO:0008209//GO:0009089//GO:0006694//GO:0008207	estrogen metabolic process//lysine biosynthetic process//oxidation-reduction process//androgen metabolic process//lysine biosynthetic process via diaminopimelate//steroid biosynthetic process//C21-steroid hormone metabolic process	GO:0016829//GO:0016616//GO:0003824//GO:0050662//GO:0003854//GO:0008839	lyase activity//oxidoreductase activity, acting on the CH-OH group of donors, NAD or NADP as acceptor//catalytic activity//coenzyme binding//3-beta-hydroxy-delta5-steroid dehydrogenase activity//4-hydroxy-tetrahydrodipicolinate reductase	GO:0042597	periplasmic space
Cluster-16984.69688	-7.4411	0.00036828	0.019735	--	--	--	--	GO:0006605//GO:0006886	protein targeting//intracellular protein transport	--	--	GO:0016020//GO:0019031	membrane//viral envelope
Cluster-16984.24903	1.8103	0.00036884	0.019741	--	--	--	--	--	--	--	--	--	--
Cluster-16984.70092	-7.4439	0.00036904	0.019741	--	--	--	--	--	--	--	--	--	--
Cluster-16984.64110	-5.964	0.00036998	0.019757	1.6e-29	PREDICTED: uncharacterized protein LOC105336999 [Crassostrea gigas]	--	--	GO:0006915	apoptotic process	--	--	GO:0005622	intracellular
Cluster-16984.77708	-4.7307	0.00036982	0.019757	--	--	--	--	--	--	--	--	--	--
Cluster-16984.59797	-7.0665	0.00037113	0.019802	--	--	--	--	--	--	--	--	--	--
Cluster-8349.0	6.8561	0.00037224	0.019843	--	--	--	--	--	--	--	--	--	--
Cluster-16984.63322	-3.5147	0.00037258	0.019844	6.7e-55	PREDICTED: uncharacterized protein LOC105317732 [Crassostrea gigas]	--	--	--	--	--	--	GO:0016021	integral component of membrane
Cluster-16984.80984	-5.2232	0.00037328	0.019864	--	--	--	--	--	--	--	--	--	--
Cluster-27805.1	-3.1836	0.00037406	0.019888	1.6e-53	hypothetical protein LOTGIDRAFT_155642 [Lottia gigantea]>gi|556093974|gb|ESO82627.1| hypothetical protein LOTGIDRAFT_155642 [Lottia gigantea]	1.3e-26	NXPE family member 1 OS=Oryctolagus cuniculus GN=NXPE1 PE=2 SV=1	--	--	--	--	--	--
Cluster-16984.32931	-3.506	0.00037547	0.019937	--	--	--	--	--	--	--	--	--	--
Cluster-16984.45139	-6.9767	0.00037562	0.019937	--	--	--	--	--	--	--	--	GO:0016021	integral component of membrane
Cluster-16984.15871	7.4894	0.00037648	0.019965	--	--	--	--	--	--	--	--	--	--
Cluster-16984.14034	6.9581	0.00037785	0.020008	--	--	--	--	--	--	--	--	--	--
Cluster-16984.74687	-7.4246	0.00037794	0.020008	6.7e-102	PREDICTED: uncharacterized protein LOC105321971 isoform X3 [Crassostrea gigas]	--	--	--	--	--	--	--	--
Cluster-16984.41391	-7.4152	0.00038005	0.020051	--	--	--	--	--	--	--	--	--	--
Cluster-16984.45410	7.4233	0.00038005	0.020051	--	--	--	--	--	--	--	--	--	--
Cluster-16984.49986	-7.4175	0.00037978	0.020051	4.8e-19	hypothetical protein CAPTEDRAFT_228977 [Capitella teleta]	--	--	--	--	--	--	--	--
Cluster-16984.71420	6.9013	0.00037999	0.020051	--	--	--	--	--	--	--	--	--	--
Cluster-16984.19462	-6.8928	0.00038066	0.020065	--	--	--	--	--	--	--	--	--	--
Cluster-16984.38512	6.8592	0.00038136	0.020085	--	--	--	--	--	--	--	--	--	--
Cluster-16984.32720	-6.8863	0.0003824	0.020122	1e-13	PREDICTED: RNA-directed DNA polymerase from mobile element jockey-like [Strongylocentrotus purpuratus]	--	--	--	--	--	--	--	--
Cluster-16984.83149	-2.8022	0.00038444	0.020212	--	--	--	--	GO:0006281	DNA repair	GO:0008270	zinc ion binding	GO:0005622	intracellular
Cluster-16984.39672	6.9277	0.00038499	0.020224	--	--	--	--	--	--	--	--	--	--
Cluster-16984.33831	-7.078	0.00038839	0.020385	--	--	--	--	--	--	--	--	--	--
Cluster-16984.70124	-6.8371	0.00038982	0.020442	6.8e-52	PREDICTED: uncharacterized protein LOC105330238 [Crassostrea gigas]>gi|762095299|ref|XP_011430146.1| PREDICTED: uncharacterized protein LOC105330238 [Crassostrea gigas]	--	--	GO:0042254//GO:0006412	ribosome biogenesis//translation	GO:0003735//GO:0008270	structural constituent of ribosome//zinc ion binding	GO:0005622//GO:0005840	intracellular//ribosome
Cluster-16984.57728	-6.8514	0.00039144	0.02051	--	--	--	--	--	--	--	--	--	--
Cluster-25147.3	-4.7027	0.0003938	0.020616	9.9e-51	PREDICTED: monocarboxylate transporter 12-like [Crassostrea gigas]>gi|762138806|ref|XP_011452737.1| PREDICTED: monocarboxylate transporter 12-like [Crassostrea gigas]>gi|405970471|gb|EKC35370.1| Monocarboxylate transporter 9 [Crassostrea gigas]	8.8e-23	Monocarboxylate transporter 4 OS=Mus musculus GN=Slc16a3 PE=1 SV=1	GO:0055085	transmembrane transport	--	--	GO:0016021	integral component of membrane
Cluster-16984.20564	-7.3915	0.00039504	0.020663	--	--	--	--	GO:0006355	regulation of transcription, DNA-templated	GO:0003700	transcription factor activity, sequence-specific DNA binding	GO:0005667	transcription factor complex
Cluster-16984.47386	7.446	0.00039563	0.020676	5.2e-06	transformer-like protein [Saccoglossus kowalevskii]	--	--	--	--	--	--	--	--
Cluster-16984.25586	3.9706	0.00039878	0.020823	1.7e-145	PREDICTED: CWF19-like protein 1 [Crassostrea gigas]	2.3e-134	CWF19-like protein 1 OS=Xenopus laevis GN=cwf19l1 PE=2 SV=1	--	--	--	--	--	--
Cluster-16984.48581	-6.8843	0.00039947	0.020824	3.5e-115	P2X purinoceptor 4 [Crassostrea gigas]	1.3e-82	P2X purinoceptor 4 OS=Mus musculus GN=P2rx4 PE=2 SV=1	GO:0007165//GO:0006812//GO:0098655//GO:0033198	signal transduction//cation transport//cation transmembrane transport//response to ATP	GO:0001614//GO:0004931	purinergic nucleotide receptor activity//extracellular ATP-gated cation channel activity	GO:0005887	integral component of plasma membrane
Cluster-16984.54944	2.6386	0.00039929	0.020824	2.9e-24	PREDICTED: glutenin, high molecular weight subunit DX5-like isoform X1 [Crassostrea gigas]	1.7e-16	Protein SSXT OS=Mus musculus GN=Ss18 PE=2 SV=2	--	--	--	--	--	--
Cluster-16984.14058	6.8692	0.00040196	0.020936	--	--	--	--	--	--	GO:0003924//GO:0005525	GTPase activity//GTP binding	--	--
Cluster-16984.65211	-6.9024	0.00040291	0.020967	--	--	--	--	--	--	--	--	--	--
Cluster-16984.16060	-7.4065	0.0004041	0.021012	--	--	--	--	--	--	--	--	--	--
Cluster-946.0	7.1211	0.00040465	0.021022	--	--	--	--	--	--	--	--	--	--
Cluster-16984.73972	5.7803	0.00040571	0.02106	--	--	--	--	--	--	--	--	--	--
Cluster-16984.6292	7.3864	0.00040629	0.021071	--	--	--	--	--	--	--	--	--	--
Cluster-16984.11100	7.0992	0.00040775	0.021098	--	--	--	--	--	--	--	--	--	--
Cluster-16984.59449	5.9157	0.00040784	0.021098	--	--	--	--	--	--	--	--	--	--
Cluster-16984.7524	6.8434	0.00040769	0.021098	1.6e-115	PREDICTED: uncharacterized protein LOC100888604 [Strongylocentrotus purpuratus]	5.1e-08	CXXC-type zinc finger protein 1 OS=Mus musculus GN=Cxxc1 PE=2 SV=1	--	--	GO:0004527//GO:0005515//GO:0003677//GO:0008270	exonuclease activity//protein binding//DNA binding//zinc ion binding	--	--
Cluster-12804.1	-6.8543	0.0004093	0.021143	6.4e-13	hypothetical protein NEMVEDRAFT_v1g248824 [Nematostella vectensis]>gi|156203698|gb|EDO27707.1| predicted protein [Nematostella vectensis]	--	--	GO:0006355//GO:0006352	regulation of transcription, DNA-templated//DNA-templated transcription, initiation	GO:0003700//GO:0003677//GO:0016987	transcription factor activity, sequence-specific DNA binding//DNA binding//sigma factor activity	GO:0005667	transcription factor complex
Cluster-16984.42096	-5.8276	0.00040939	0.021143	--	--	--	--	GO:0015979	photosynthesis	--	--	--	--
Cluster-16984.18295	-6.9009	0.00041023	0.021169	2.8e-18	PREDICTED: uncharacterized protein LOC105330177 [Crassostrea gigas]	--	--	GO:0006886//GO:0006888//GO:0009405	intracellular protein transport//ER to Golgi vesicle-mediated transport//pathogenesis	GO:0005515//GO:0008270	protein binding//zinc ion binding	GO:0030127//GO:0005576	COPII vesicle coat//extracellular region
Cluster-16984.28727	7.4155	0.00041479	0.021299	--	--	--	--	--	--	GO:0005515	protein binding	--	--
Cluster-16984.33629	6.8863	0.00041464	0.021299	--	--	--	--	GO:0006814//GO:0046656	sodium ion transport//folic acid biosynthetic process	GO:0030269	tetrahydromethanopterin S-methyltransferase activity	GO:0012506//GO:0005737	vesicle membrane//cytoplasm
Cluster-16984.38686	-4.769	0.00041465	0.021299	2.5e-190	PREDICTED: sugar phosphate exchanger 2 isoform X2 [Sus scrofa]>gi|545849121|ref|XP_005667529.1| PREDICTED: sugar phosphate exchanger 2 isoform X3 [Sus scrofa]	1.7e-170	Sugar phosphate exchanger 2 OS=Bos taurus GN=SLC37A2 PE=2 SV=1	GO:0055085//GO:0006810	transmembrane transport//transport	GO:0005215	transporter activity	GO:0016021//GO:0016020	integral component of membrane//membrane
Cluster-16984.40546	-6.8803	0.00041483	0.021299	--	--	--	--	--	--	--	--	--	--
Cluster-16984.60204	-2.5816	0.00041486	0.021299	--	--	--	--	--	--	--	--	--	--
Cluster-16984.70057	-6.9468	0.000414	0.021299	--	--	--	--	--	--	--	--	--	--
Cluster-16984.7931	7.4098	0.00041525	0.021299	3.9e-187	PREDICTED: zinc finger MYND domain-containing protein 10-like [Crassostrea gigas]>gi|405968412|gb|EKC33486.1| Zinc finger MYND domain-containing protein 10 [Crassostrea gigas]	1.4e-136	Zinc finger MYND domain-containing protein 10 OS=Xenopus laevis GN=zmynd10 PE=2 SV=1	--	--	--	--	GO:0055036	virion membrane
Cluster-4517.0	6.9658	0.00041553	0.021299	--	--	--	--	--	--	--	--	--	--
Cluster-16984.79199	5.5901	0.0004164	0.021325	2e-46	hypothetical protein SAMD00019534_109500 [Acytostelium subglobosum LB1]>gi|735850262|dbj|GAM27774.1| hypothetical protein SAMD00019534_109500 [Acytostelium subglobosum LB1]	--	--	GO:0055114//GO:0006534//GO:0019530//GO:0046439	oxidation-reduction process//cysteine metabolic process//taurine metabolic process//L-cysteine metabolic process	GO:0017172//GO:0016702//GO:0005506	cysteine dioxygenase activity//oxidoreductase activity, acting on single donors with incorporation of molecular oxygen, incorporation of two atoms of oxygen//iron ion binding	--	--
Cluster-26157.1	3.8116	0.00041719	0.021348	--	--	--	--	--	--	--	--	--	--
Cluster-16984.78860	6.8095	0.00041825	0.021384	1.2e-99	PREDICTED: prostaglandin E synthase 2-like [Aplysia californica]	5.8e-70	Prostaglandin E synthase 2 OS=Homo sapiens GN=PTGES2 PE=1 SV=1	GO:0006118//GO:0045454	obsolete electron transport//cell redox homeostasis	GO:0005515//GO:0015035//GO:0009055	protein binding//protein disulfide oxidoreductase activity//electron carrier activity	GO:0005856	cytoskeleton
Cluster-16984.15976	-7.3782	0.00042093	0.021463	--	--	--	--	GO:0050920	regulation of chemotaxis	GO:0003824	catalytic activity	GO:0009288	bacterial-type flagellum
Cluster-16984.50443	-6.9496	0.00042087	0.021463	--	--	--	--	--	--	--	--	--	--
Cluster-16984.68763	7.4742	0.00042119	0.021463	4.4e-65	PREDICTED: BRCA1-A complex subunit BRE-like [Crassostrea gigas]	6.7e-53	BRCA1-A complex subunit BRE OS=Branchiostoma floridae GN=BRE PE=3 SV=1	GO:0042254//GO:0006412	ribosome biogenesis//translation	GO:0003735	structural constituent of ribosome	GO:0005622//GO:0005840	intracellular//ribosome
Cluster-16984.78395	2.7148	0.00042017	0.021463	7.1e-265	PREDICTED: lovastatin nonaketide synthase-like [Aplysia californica]	3.6e-91	Phthiocerol synthesis polyketide synthase type I PpsA OS=Mycobacterium tuberculosis (strain ATCC 25618 / H37Rv) GN=ppsA PE=1 SV=1	GO:0008152	metabolic process	GO:0016491//GO:0016747	oxidoreductase activity//transferase activity, transferring acyl groups other than amino-acyl groups	--	--
Cluster-16984.53740	6.8331	0.00042269	0.021521	--	--	--	--	--	--	--	--	--	--
Cluster-16984.10267	-5.6425	0.00042837	0.021758	--	--	--	--	GO:0006355	regulation of transcription, DNA-templated	GO:0003677	DNA binding	GO:0005634	nucleus
Cluster-16984.13396	-7.3547	0.00042839	0.021758	--	--	--	--	GO:0042773//GO:0055114	ATP synthesis coupled electron transport//oxidation-reduction process	GO:0016651	oxidoreductase activity, acting on NAD(P)H	--	--
Cluster-16984.36626	-3.2754	0.00042839	0.021758	--	--	--	--	--	--	--	--	--	--
Cluster-16984.23016	-4.9842	0.0004304	0.021841	3.1e-109	PREDICTED: 4-coumarate--CoA ligase-like [Crassostrea gigas]	8.2e-78	Probable 4-coumarate--CoA ligase 1 OS=Dictyostelium discoideum GN=4cl1 PE=3 SV=1	GO:0008152	metabolic process	GO:0003824	catalytic activity	--	--
Cluster-16984.44301	6.822	0.00043127	0.021867	--	--	--	--	--	--	--	--	--	--
Cluster-16984.61395	-6.8502	0.00043208	0.02189	9.6e-48	PREDICTED: uncharacterized protein LOC105320291 isoform X1 [Crassostrea gigas]>gi|762156667|ref|XP_011416468.1| PREDICTED: uncharacterized protein LOC105320291 isoform X2 [Crassostrea gigas]	--	--	GO:0055085//GO:0016567	transmembrane transport//protein ubiquitination	GO:0004842	ubiquitin-protein transferase activity	--	--
Cluster-12070.0	7.3771	0.00043433	0.021945	1.1e-25	PREDICTED: nurim homolog [Megachile rotundata]	6.8e-18	Nurim OS=Bos taurus GN=NRM PE=1 SV=1	--	--	--	--	--	--
Cluster-16984.18417	6.8015	0.00043459	0.021945	--	--	--	--	--	--	--	--	--	--
Cluster-16984.64591	-7.3565	0.00043362	0.021945	--	--	--	--	--	--	--	--	--	--
Cluster-16984.65531	-6.08	0.00043403	0.021945	--	--	--	--	--	--	--	--	--	--
Cluster-16984.17608	4.0707	0.00043526	0.02196	2.8e-104	hypothetical protein LOTGIDRAFT_159336 [Lottia gigantea]>gi|556108661|gb|ESO97313.1| hypothetical protein LOTGIDRAFT_159336 [Lottia gigantea]	6.9e-90	General transcription factor IIH subunit 3 OS=Bos taurus GN=GTF2H3 PE=2 SV=1	GO:0006289//GO:0006355	nucleotide-excision repair//regulation of transcription, DNA-templated	--	--	GO:0000439	core TFIIH complex
Cluster-16984.48270	-6.8261	0.00043594	0.021977	1e-55	PREDICTED: 5-formyltetrahydrofolate cyclo-ligase [Strongylocentrotus purpuratus]	2.8e-45	5-formyltetrahydrofolate cyclo-ligase OS=Mus musculus GN=Mthfs PE=2 SV=2	--	--	--	--	--	--
Cluster-16984.30410	-4.8576	0.00044151	0.022206	--	--	--	--	GO:0042967//GO:0006357	acyl-carrier-protein biosynthetic process//regulation of transcription from RNA polymerase II promoter	GO:0005515//GO:0046872//GO:0008080//GO:0004252//GO:0001104	protein binding//metal ion binding//N-acetyltransferase activity//serine-type endopeptidase activity//RNA polymerase II transcription cofactor activity	GO:0016592//GO:0005886//GO:0045202	mediator complex//plasma membrane//synapse
Cluster-16984.47068	-1.9142	0.00044195	0.022206	0	PREDICTED: sortilin-related receptor-like isoform X2 [Crassostrea gigas]	0	Sortilin-related receptor OS=Mus musculus GN=Sorl1 PE=1 SV=3	GO:0019497//GO:0006771	hexachlorocyclohexane metabolic process//riboflavin metabolic process	GO:0015631//GO:0003993//GO:0046872//GO:0005515	tubulin binding//acid phosphatase activity//metal ion binding//protein binding	GO:0045298	tubulin complex
Cluster-16984.75885	7.3678	0.00044178	0.022206	--	--	--	--	--	--	--	--	--	--
Cluster-16984.77169	-6.8908	0.00044149	0.022206	9.4e-11	PREDICTED: putative nuclease HARBI1 [Crassostrea gigas]	--	--	--	--	--	--	--	--
Cluster-16984.16186	-3.812	0.00044661	0.022392	--	--	--	--	--	--	--	--	--	--
Cluster-16984.36837	-2.6294	0.00044674	0.022392	--	--	--	--	GO:0051258//GO:0007165//GO:0008053//GO:0030168//GO:0010508//GO:0006886//GO:0005975	protein polymerization//signal transduction//mitochondrial fusion//platelet activation//positive regulation of autophagy//intracellular protein transport//carbohydrate metabolic process	GO:0005102//GO:0003924//GO:0005509//GO:0030674	receptor binding//GTPase activity//calcium ion binding//protein binding, bridging	GO:0005577//GO:0005783//GO:0016021//GO:0005741	fibrinogen complex//endoplasmic reticulum//integral component of membrane//mitochondrial outer membrane
Cluster-16984.58943	-5.5494	0.00044665	0.022392	--	--	--	--	--	--	--	--	--	--
Cluster-16984.35537	3.4934	0.00044817	0.022446	4.1e-30	macrophage migration inhibitory factor [Mytilus galloprovincialis]	1.5e-16	Macrophage migration inhibitory factor OS=Gallus gallus GN=MIF PE=3 SV=3	GO:0006725	cellular aromatic compound metabolic process	GO:0016853	isomerase activity	--	--
Cluster-13814.0	-6.7918	0.00045059	0.022548	--	--	--	--	--	--	--	--	--	--
Cluster-16984.8292	4.7489	0.00045149	0.022575	--	--	--	--	--	--	--	--	--	--
Cluster-16984.76908	6.8028	0.00045327	0.022646	--	--	--	--	GO:0008406//GO:0008283//GO:0040007//GO:0007165	gonad development//cell proliferation//growth//signal transduction	GO:0008083	growth factor activity	--	--
Cluster-16984.37546	-2.8587	0.00045641	0.022784	--	--	--	--	--	--	--	--	--	--
Cluster-16984.38796	7.4326	0.00045815	0.022834	1.5e-152	PREDICTED: sorting nexin-2-like [Crassostrea gigas]>gi|405965139|gb|EKC30548.1| Sorting nexin-2 [Crassostrea gigas]	1.5e-123	Sorting nexin-2 OS=Mus musculus GN=Snx2 PE=1 SV=2	GO:0006810	transport	GO:0035091//GO:0003677	phosphatidylinositol binding//DNA binding	GO:0005886	plasma membrane
Cluster-16984.59901	-7.3201	0.00045784	0.022834	8.8e-227	PREDICTED: transcription intermediary factor 1-alpha-like isoform X1 [Crassostrea gigas]>gi|762124544|ref|XP_011445289.1| PREDICTED: transcription intermediary factor 1-alpha-like isoform X1 [Crassostrea gigas]	2.4e-14	Tripartite motif-containing protein 45 OS=Bos taurus GN=TRIM45 PE=2 SV=1	GO:0008053//GO:0006351//GO:0007165//GO:0019079//GO:0006144	mitochondrial fusion//transcription, DNA-templated//signal transduction//viral genome replication//purine nucleobase metabolic process	GO:0003924//GO:0046872//GO:0008201//GO:0008270//GO:0050750//GO:0005096//GO:0005515//GO:0005198//GO:0003968	GTPase activity//metal ion binding//heparin binding//zinc ion binding//low-density lipoprotein particle receptor binding//GTPase activator activity//protein binding//structural molecule activity//RNA-directed RNA polymerase activity	GO:0005622//GO:0005783//GO:0031379//GO:0005741//GO:0019031//GO:0019028//GO:0016021	intracellular//endoplasmic reticulum//RNA-directed RNA polymerase complex//mitochondrial outer membrane//viral envelope//viral capsid//integral component of membrane
Cluster-16984.86268	6.9426	0.00046265	0.023039	--	--	--	--	--	--	--	--	--	--
Cluster-16984.27734	-7.3216	0.00046306	0.02304	--	--	--	--	--	--	--	--	--	--
Cluster-16984.66587	-6.8149	0.00046393	0.023065	--	--	--	--	--	--	--	--	--	--
Cluster-16984.78959	6.9521	0.00046444	0.023072	--	--	--	--	--	--	--	--	--	--
Cluster-16984.39934	-6.8331	0.00046541	0.023101	5.8e-33	hypothetical protein HELRODRAFT_77319 [Helobdella robusta]>gi|555702248|gb|ESO05481.1| hypothetical protein HELRODRAFT_77319 [Helobdella robusta]	2.5e-28	Glutathione S-transferase 1 (Fragment) OS=Onchocerca volvulus GN=GST1 PE=1 SV=1	GO:0006886//GO:0045454//GO:0006118//GO:0006626//GO:0016192	intracellular protein transport//cell redox homeostasis//obsolete electron transport//protein targeting to mitochondrion//vesicle-mediated transport	GO:0009055//GO:0015035//GO:0005515	electron carrier activity//protein disulfide oxidoreductase activity//protein binding	GO:0005741//GO:0030131	mitochondrial outer membrane//clathrin adaptor complex
Cluster-16984.15977	-7.3076	0.0004694	0.023224	--	--	--	--	--	--	--	--	--	--
Cluster-16984.16679	-7.3097	0.00046886	0.023224	--	--	--	--	--	--	--	--	--	--
Cluster-16984.29827	-7.3183	0.00046914	0.023224	3.2e-26	PREDICTED: mutS protein homolog 5-like isoform X1 [Crassostrea gigas]>gi|762076631|ref|XP_011446557.1| PREDICTED: mutS protein homolog 5-like isoform X1 [Crassostrea gigas]>gi|762076633|ref|XP_011446566.1| PREDICTED: mutS protein homolog 5-like isoform X1 [Crassostrea gigas]>gi|762076635|ref|XP_011446572.1| PREDICTED: mutS protein homolog 5-like isoform X1 [Crassostrea gigas]	7.1e-13	MutS protein homolog 5 OS=Homo sapiens GN=MSH5 PE=1 SV=1	GO:0006298	mismatch repair	GO:0030983//GO:0005524	mismatched DNA binding//ATP binding	--	--
Cluster-16984.55656	-5.9295	0.00046836	0.023224	4.2e-124	PREDICTED: ras suppressor protein 1-like [Crassostrea gigas]>gi|762140163|ref|XP_011453244.1| PREDICTED: ras suppressor protein 1-like [Crassostrea gigas]	2.8e-107	Ras suppressor protein 1 OS=Bos taurus GN=RSU1 PE=2 SV=1	--	--	GO:0005515	protein binding	--	--
Cluster-16984.25922	-6.8607	0.00047268	0.023348	--	--	--	--	--	--	--	--	--	--
Cluster-16984.84106	6.9738	0.00047238	0.023348	4.3e-60	PREDICTED: uncharacterized protein LOC105356805 isoform X2 [Oryzias latipes]	--	--	GO:0006313//GO:0015074	transposition, DNA-mediated//DNA integration	GO:0003677	DNA binding	--	--
Cluster-16984.22090	-5.2707	0.00047346	0.023349	5.8e-78	hypothetical protein LOTGIDRAFT_114279 [Lottia gigantea]>gi|556109745|gb|ESO98397.1| hypothetical protein LOTGIDRAFT_114279 [Lottia gigantea]	1.7e-69	Uracil-DNA glycosylase OS=Homo sapiens GN=UNG PE=1 SV=2	--	--	--	--	--	--
Cluster-16984.64638	5.4788	0.00047316	0.023349	--	--	--	--	--	--	--	--	--	--
Cluster-32001.0	-6.8072	0.00047446	0.02338	7.3e-54	PREDICTED: carbohydrate sulfotransferase 1-like [Crassostrea gigas]	3.4e-14	Carbohydrate sulfotransferase 1 OS=Danio rerio GN=chst1 PE=2 SV=2	--	--	GO:0008146	sulfotransferase activity	--	--
Cluster-16984.57842	6.8103	0.00047548	0.023411	1.6e-06	PREDICTED: uncharacterized protein LOC105332206 [Crassostrea gigas]	--	--	GO:0006231//GO:0006206	dTMP biosynthetic process//pyrimidine nucleobase metabolic process	GO:0004799	thymidylate synthase activity	--	--
Cluster-16984.32926	-7.2951	0.00047896	0.023552	--	--	--	--	--	--	--	--	--	--
Cluster-16984.33588	-5.1435	0.0004795	0.023552	--	--	--	--	--	--	--	--	--	--
Cluster-16984.55187	-2.0411	0.00047915	0.023552	--	--	--	--	--	--	--	--	--	--
Cluster-16984.52463	-5.5319	0.00048017	0.023566	--	--	--	--	--	--	--	--	--	--
Cluster-16984.64511	-4.6984	0.00048136	0.023606	1.4e-91	Putative RNA-directed DNA polymerase from transposon BS [Crassostrea gigas]	5.2e-09	Probable RNA-directed DNA polymerase from transposon BS OS=Drosophila melanogaster GN=RTase PE=2 SV=1	GO:0055114	oxidation-reduction process	GO:0016706//GO:0008168	oxidoreductase activity, acting on paired donors, with incorporation or reduction of molecular oxygen, 2-oxoglutarate as one donor, and incorporation of one atom each of oxygen into both donors//methyltransferase activity	--	--
Cluster-16984.19012	7.3025	0.000485	0.023727	4e-160	PREDICTED: kelch-like protein 41a isoform X2 [Crassostrea gigas]	2.1e-31	Kelch-like protein 11 OS=Homo sapiens GN=KLHL11 PE=1 SV=1	--	--	GO:0005515	protein binding	--	--
Cluster-16984.19453	-4.9084	0.0004849	0.023727	--	--	--	--	--	--	--	--	--	--
Cluster-16984.32378	6.7741	0.00048487	0.023727	--	--	--	--	--	--	--	--	--	--
Cluster-16984.71311	-6.8329	0.00048591	0.023753	--	--	--	--	--	--	--	--	--	--
Cluster-16984.62409	-7.3177	0.00048737	0.023784	4.3e-65	hypothetical protein CGI_10026322 [Crassostrea gigas]	--	--	GO:0006118	obsolete electron transport	GO:0015035	protein disulfide oxidoreductase activity	--	--
Cluster-16984.77562	-4.9485	0.00048752	0.023784	3.7e-102	PREDICTED: uncharacterized protein LOC105348263 [Crassostrea gigas]	--	--	GO:0006310//GO:0015074	DNA recombination//DNA integration	GO:0003677	DNA binding	--	--
Cluster-16984.79688	-7.2911	0.00048771	0.023784	--	--	--	--	--	--	--	--	--	--
Cluster-16984.19205	3.7641	0.0004888	0.023799	--	--	--	--	--	--	--	--	--	--
Cluster-16984.22919	7.2864	0.00048855	0.023799	--	--	--	--	--	--	--	--	--	--
Cluster-16984.18904	-7.3662	0.00049045	0.023844	--	--	--	--	--	--	GO:0003677	DNA binding	--	--
Cluster-16984.77886	7.2819	0.0004905	0.023844	9.3e-158	PREDICTED: vacuolar protein sorting-associated protein 26B-like isoform X1 [Aplysia californica]	1.6e-141	Vacuolar protein sorting-associated protein 26B-like OS=Danio rerio GN=vps26bl PE=2 SV=1	--	--	--	--	--	--
Cluster-16984.31698	-7.2798	0.00049174	0.023863	--	--	--	--	--	--	--	--	--	--
Cluster-16984.87422	-7.284	0.00049205	0.023863	--	--	--	--	--	--	--	--	--	--
Cluster-27429.0	6.7839	0.00049188	0.023863	--	--	--	--	--	--	--	--	--	--
Cluster-16984.63817	-7.2975	0.00049443	0.023959	--	--	--	--	--	--	--	--	--	--
Cluster-16984.11288	4.2505	0.00049644	0.024017	--	--	--	--	--	--	--	--	--	--
Cluster-16984.17645	7.3099	0.00049633	0.024017	--	--	--	--	--	--	--	--	GO:0005887	integral component of plasma membrane
Cluster-16984.20700	-3.0868	0.0004968	0.024017	--	--	--	--	--	--	--	--	--	--
Cluster-16984.47234	6.7813	0.00050336	0.024315	--	--	--	--	--	--	--	--	--	--
Cluster-16984.24336	-7.2858	0.00050386	0.02432	1.4e-26	PREDICTED: uncharacterized protein LOC105326112 isoform X1 [Crassostrea gigas]	--	--	--	--	GO:0005515	protein binding	--	--
Cluster-16984.33564	1.9481	0.00050515	0.024324	2.6e-24	hypothetical protein DICPUDRAFT_42473 [Dictyostelium purpureum]>gi|325075888|gb|EGC29725.1| hypothetical protein DICPUDRAFT_42473 [Dictyostelium purpureum]	4.9e-18	Exonuclease 3'-5' domain-containing protein 1 OS=Mus musculus GN=Exd1 PE=2 SV=1	GO:0006139//GO:0016567	nucleobase-containing compound metabolic process//protein ubiquitination	GO:0003676//GO:0008408	nucleic acid binding//3'-5' exonuclease activity	--	--
Cluster-16984.40685	7.0358	0.00050462	0.024324	--	--	--	--	--	--	--	--	--	--
Cluster-16984.69734	2.9839	0.00050513	0.024324	--	--	--	--	--	--	--	--	--	--
Cluster-16984.28144	7.2684	0.00050827	0.024456	--	--	--	--	--	--	--	--	--	--
Cluster-16984.26895	-6.7515	0.00050916	0.02446	--	--	--	--	--	--	--	--	--	--
Cluster-16984.59590	7.0495	0.00050909	0.02446	--	--	--	--	GO:0006412//GO:0042254	translation//ribosome biogenesis	GO:0003735	structural constituent of ribosome	GO:0005840//GO:0005622	ribosome//intracellular
Cluster-16984.58812	7.2504	0.00051049	0.024475	7e-31	PREDICTED: sushi, nidogen and EGF-like domain-containing protein 1 [Crassostrea gigas]	2.7e-22	Alpha-tectorin OS=Gallus gallus GN=TECTA PE=1 SV=1	GO:0007160	cell-matrix adhesion	--	--	--	--
Cluster-16984.69302	6.8293	0.00051048	0.024475	--	--	--	--	GO:0016051	carbohydrate biosynthetic process	--	--	--	--
Cluster-19925.2	4.6282	0.00051067	0.024475	--	--	--	--	--	--	--	--	--	--
Cluster-16984.79797	2.6858	0.00051182	0.024511	7.1e-32	PREDICTED: laccase-4-like isoform X1 [Crassostrea gigas]	2.9e-12	Laccase-7 OS=Oryza sativa subsp. japonica GN=LAC7 PE=2 SV=1	GO:0055114	oxidation-reduction process	GO:0016491//GO:0005507	oxidoreductase activity//copper ion binding	--	--
Cluster-13964.2	-4.9904	0.00051419	0.024594	--	--	--	--	--	--	--	--	--	--
Cluster-16984.49417	3.0651	0.00051452	0.024594	1.7e-91	PREDICTED: interferon-induced protein 44-like [Crassostrea gigas]>gi|762084529|ref|XP_011424759.1| PREDICTED: interferon-induced protein 44-like [Crassostrea gigas]>gi|762084531|ref|XP_011424760.1| PREDICTED: interferon-induced protein 44-like [Crassostrea gigas]>gi|762084533|ref|XP_011424761.1| PREDICTED: interferon-induced protein 44-like [Crassostrea gigas]	7.7e-44	Interferon-induced protein 44-like OS=Homo sapiens GN=IFI44L PE=2 SV=3	GO:0008152//GO:0007186//GO:0007165	metabolic process//G-protein coupled receptor signaling pathway//signal transduction	GO:0016301//GO:0019001//GO:0005525//GO:0031683//GO:0003924//GO:0004871//GO:0005524	kinase activity//guanyl nucleotide binding//GTP binding//G-protein beta/gamma-subunit complex binding//GTPase activity//signal transducer activity//ATP binding	--	--
Cluster-16984.56466	7.2623	0.00051476	0.024594	--	--	--	--	--	--	--	--	--	--
Cluster-16984.41904	3.3585	0.00051535	0.024603	--	--	--	--	GO:0007218	neuropeptide signaling pathway	GO:0005184	neuropeptide hormone activity	--	--
Cluster-20861.0	-5.2734	0.00051708	0.024666	7e-07	PREDICTED: cell adhesion molecule 1 [Takifugu rubripes]	2.7e-06	Lachesin OS=Drosophila melanogaster GN=Lac PE=1 SV=2	--	--	GO:0005515	protein binding	--	--
Cluster-16984.39045	-4.1476	0.00051796	0.024689	--	--	--	--	--	--	--	--	--	--
Cluster-16984.74921	7.2567	0.0005197	0.024753	0	hypothetical protein CAPTEDRAFT_98908 [Capitella teleta]	0	Multiple epidermal growth factor-like domains protein 8 OS=Mus musculus GN=Megf8 PE=2 SV=2	GO:0015979	photosynthesis	GO:0005515//GO:0005509	protein binding//calcium ion binding	GO:0016020//GO:0009523//GO:0009539	membrane//photosystem II//photosystem II reaction center
Cluster-16984.28309	2.7295	0.00052244	0.024819	--	--	--	--	--	--	--	--	GO:0005634	nucleus
Cluster-16984.34761	5.2173	0.00052174	0.024819	--	--	--	--	--	--	--	--	--	--
Cluster-16984.58057	-7.3379	0.00052237	0.024819	--	--	--	--	--	--	--	--	GO:0031224	intrinsic component of membrane
Cluster-16984.83464	-4.7099	0.00052272	0.024819	1.6e-108	PREDICTED: uricase-like [Crassostrea gigas]	8.1e-84	Uricase OS=Canis familiaris GN=UOX PE=1 SV=3	--	--	--	--	--	--
Cluster-16984.20352	6.721	0.00052589	0.02495	1.3e-57	PREDICTED: rho GTPase-activating protein 12-like isoform X5 [Crassostrea gigas]	8.1e-44	Rho GTPase-activating protein 15 OS=Gallus gallus GN=ARHGAP15 PE=2 SV=1	GO:0007165	signal transduction	--	--	--	--
Cluster-16984.51769	-7.2968	0.00052814	0.025038	4.7e-256	PREDICTED: lactadherin-like isoform X1 [Crassostrea gigas]	1.6e-38	Lactadherin OS=Mus musculus GN=Mfge8 PE=1 SV=3	GO:0006850	mitochondrial pyruvate transport	--	--	GO:0005743	mitochondrial inner membrane
Cluster-16984.21700	-4.6586	0.00053008	0.025111	--	--	--	--	--	--	--	--	--	--
Cluster-16984.41884	3.1807	0.0005315	0.02514	--	--	--	--	--	--	--	--	--	--
Cluster-16984.5026	-6.8193	0.00053152	0.02514	--	--	--	--	--	--	--	--	--	--
Cluster-16984.10965	7.3014	0.0005356	0.025313	1.7e-90	PREDICTED: uncharacterized protein LOC105347982 [Crassostrea gigas]>gi|405974890|gb|EKC39502.1| Exonuclease 3'-5' domain-containing protein 1 [Crassostrea gigas]	1.6e-11	Exonuclease 3'-5' domain-containing protein 1 OS=Homo sapiens GN=EXD1 PE=1 SV=4	GO:0006139	nucleobase-containing compound metabolic process	GO:0003676//GO:0008408	nucleic acid binding//3'-5' exonuclease activity	--	--
Cluster-16984.24043	-7.3275	0.00054041	0.025521	6.7e-139	PREDICTED: arsenite methyltransferase-like [Crassostrea gigas]>gi|762072387|ref|XP_011430082.1| PREDICTED: arsenite methyltransferase-like [Crassostrea gigas]	1.4e-96	Arsenite methyltransferase OS=Mus musculus GN=As3mt PE=2 SV=2	GO:0006479//GO:0008152//GO:0008033//GO:0046500//GO:0006464//GO:0030488//GO:0009451	protein methylation//metabolic process//tRNA processing//S-adenosylmethionine metabolic process//cellular protein modification process//tRNA methylation//RNA modification	GO:0004719//GO:0016429//GO:0008168	protein-L-isoaspartate (D-aspartate) O-methyltransferase activity//tRNA (adenine-N1-)-methyltransferase activity//methyltransferase activity	GO:0031515	tRNA (m1A) methyltransferase complex
Cluster-4649.1	6.75	0.0005411	0.025534	--	--	--	--	--	--	--	--	--	--
Cluster-16984.15380	-7.2395	0.00054228	0.02557	--	--	--	--	--	--	--	--	--	--
Cluster-16984.64955	-6.9545	0.00054783	0.025812	--	--	--	--	--	--	--	--	--	--
Cluster-16984.85414	6.2211	0.00054842	0.02582	--	--	--	--	--	--	--	--	--	--
Cluster-16984.64046	7.2103	0.00055137	0.025939	--	--	--	--	--	--	--	--	--	--
Cluster-16984.68844	-6.9039	0.0005532	0.026005	--	--	--	--	--	--	--	--	--	--
Cluster-26947.0	-5.2814	0.00055388	0.026017	3.9e-07	unnamed protein product [Oncorhynchus mykiss]	--	--	--	--	--	--	--	--
Cluster-16984.21877	-7.2347	0.00055461	0.026028	--	--	--	--	--	--	--	--	--	--
Cluster-16984.64580	-6.8393	0.00055496	0.026028	--	--	--	--	--	--	--	--	--	--
Cluster-16984.64770	-7.2202	0.00055823	0.026161	--	--	--	--	--	--	--	--	--	--
Cluster-16984.61988	7.2259	0.00056018	0.026202	--	--	--	--	--	--	--	--	--	--
Cluster-16984.68910	5.1821	0.00056083	0.026202	--	--	--	--	--	--	--	--	--	--
Cluster-16984.70700	-6.9395	0.00056065	0.026202	--	--	--	--	--	--	--	--	--	--
Cluster-19743.0	-4.491	0.00055986	0.026202	6.8e-32	PREDICTED: uncharacterized protein LOC105322677 [Crassostrea gigas]	--	--	GO:0006355	regulation of transcription, DNA-templated	GO:0005515//GO:0042393	protein binding//histone binding	--	--
Cluster-16984.21175	-5.1555	0.0005625	0.02624	--	--	--	--	--	--	--	--	--	--
Cluster-16984.49948	-3.3169	0.00056208	0.02624	--	--	--	--	GO:0015840//GO:0071918	urea transport//urea transmembrane transport	GO:0015204	urea transmembrane transporter activity	GO:0016021	integral component of membrane
Cluster-16984.21359	-7.2091	0.00056317	0.026252	--	--	--	--	--	--	--	--	--	--
Cluster-16984.55395	3.5121	0.00056391	0.026266	2.6e-57	PREDICTED: transcription factor 4-like isoform X8 [Crassostrea gigas]	3.1e-34	Transcription factor 4 OS=Homo sapiens GN=TCF4 PE=1 SV=3	GO:0031554//GO:0031556//GO:0006397//GO:0006270	regulation of DNA-templated transcription, termination//transcriptional attenuation by ribosome//mRNA processing//DNA replication initiation	GO:0046983//GO:0003723	protein dimerization activity//RNA binding	GO:0005634//GO:0005737	nucleus//cytoplasm
Cluster-16984.1529	7.004	0.00056625	0.026355	--	--	--	--	--	--	--	--	--	--
Cluster-16984.13905	6.9196	0.00056931	0.026473	0	PREDICTED: lon protease homolog 2, peroxisomal-like [Crassostrea gigas]>gi|405970564|gb|EKC35458.1| Peroxisomal Lon protease-like protein 2 [Crassostrea gigas]	1e-286	Lon protease homolog 2, peroxisomal OS=Danio rerio GN=lonp2 PE=2 SV=1	GO:0006508//GO:0006510//GO:0006310//GO:0006281	proteolysis//obsolete ATP-dependent proteolysis//DNA recombination//DNA repair	GO:0016887//GO:0003723//GO:0004176//GO:0009378//GO:0005524//GO:0003924//GO:0005525//GO:0004252//GO:0003724	ATPase activity//RNA binding//ATP-dependent peptidase activity//four-way junction helicase activity//ATP binding//GTPase activity//GTP binding//serine-type endopeptidase activity//RNA helicase activity	GO:0009379//GO:0005657	Holliday junction helicase complex//replication fork
Cluster-16984.44554	7.2651	0.00056965	0.026473	4.1e-121	Phytanoyl-CoA dioxygenase domain-containing protein 1 [Crassostrea gigas]	1e-79	Phytanoyl-CoA dioxygenase domain-containing protein 1 OS=Danio rerio GN=phyhd1 PE=2 SV=1	GO:0015031	protein transport	--	--	GO:0009279	cell outer membrane
Cluster-16984.11111	4.3861	0.00057159	0.026531	1.6e-293	PREDICTED: mitofusin-2-like isoform X1 [Crassostrea gigas]	3.3e-217	Mitofusin-2 OS=Mus musculus GN=Mfn2 PE=1 SV=3	GO:0008053//GO:0006446//GO:0006812//GO:0006457	mitochondrial fusion//regulation of translational initiation//cation transport//protein folding	GO:0003924//GO:0005525//GO:0051087//GO:0000774//GO:0042803//GO:0008324//GO:0003743	GTPase activity//GTP binding//chaperone binding//adenyl-nucleotide exchange factor activity//protein homodimerization activity//cation transmembrane transporter activity//translation initiation factor activity	GO:0005840//GO:0005741//GO:0016021	ribosome//mitochondrial outer membrane//integral component of membrane
Cluster-16984.19598	-7.2014	0.00057177	0.026531	--	--	--	--	--	--	--	--	--	--
Cluster-16984.72282	7.2017	0.00057329	0.026582	4.7e-71	PREDICTED: centrosomal protein of 76 kDa-like [Crassostrea gigas]	2e-61	Centrosomal protein of 76 kDa OS=Homo sapiens GN=CEP76 PE=1 SV=1	--	--	--	--	--	--
Cluster-16984.33421	6.7182	0.00057435	0.026611	1.1e-63	PREDICTED: proto-oncogene c-Rel-like isoform X2 [Crassostrea gigas]	--	--	GO:0006281//GO:0006355	DNA repair//regulation of transcription, DNA-templated	GO:0003700//GO:0003677//GO:0008270//GO:0008168	transcription factor activity, sequence-specific DNA binding//DNA binding//zinc ion binding//methyltransferase activity	GO:0005667	transcription factor complex
Cluster-16984.27577	7.1882	0.00057666	0.026639	--	--	--	--	--	--	--	--	--	--
Cluster-16984.46803	-1.8169	0.00057562	0.026639	3.9e-103	hypothetical protein LOTGIDRAFT_172322 [Lottia gigantea]>gi|556113206|gb|ESP01858.1| hypothetical protein LOTGIDRAFT_172322 [Lottia gigantea]	8.2e-93	Riboflavin transporter 2 OS=Salmo salar GN=rft2 PE=2 SV=1	--	--	--	--	--	--
Cluster-16984.6412	7.1882	0.00057582	0.026639	--	--	--	--	--	--	--	--	--	--
Cluster-16984.81399	-2.5955	0.00057714	0.026639	--	--	--	--	--	--	--	--	--	--
Cluster-30991.0	5.109	0.00057709	0.026639	--	--	--	--	--	--	--	--	--	--
Cluster-16984.67898	5.6734	0.00057894	0.026702	--	--	--	--	--	--	--	--	--	--
Cluster-16984.64622	-7.1998	0.00058345	0.02689	--	--	--	--	GO:0007187//GO:0007608	G-protein coupled receptor signaling pathway, coupled to cyclic nucleotide second messenger//sensory perception of smell	GO:0005549//GO:0004984	odorant binding//olfactory receptor activity	GO:0016020	membrane
Cluster-16984.36130	-7.2177	0.00058481	0.026892	1.3e-13	PREDICTED: uncharacterized protein LOC585011 [Strongylocentrotus purpuratus]	--	--	GO:0006355	regulation of transcription, DNA-templated	GO:0043565//GO:0003700	sequence-specific DNA binding//transcription factor activity, sequence-specific DNA binding	GO:0005667	transcription factor complex
Cluster-16984.56557	7.2588	0.00058467	0.026892	--	--	--	--	GO:0006952	defense response	--	--	GO:0005576	extracellular region
Cluster-16984.61504	-2.6895	0.00058463	0.026892	--	--	--	--	--	--	--	--	--	--
Cluster-16984.22290	-4.9524	0.00058664	0.026956	--	--	--	--	--	--	--	--	--	--
Cluster-16984.14138	-4.8849	0.0005872	0.026962	6.5e-50	PREDICTED: uncharacterized protein LOC103507979 [Diaphorina citri]	9.9e-30	Probable RNA-directed DNA polymerase from transposon BS OS=Drosophila melanogaster GN=RTase PE=2 SV=1	--	--	GO:0008289	lipid binding	--	--
Cluster-16984.59317	-7.203	0.00058881	0.027015	--	--	--	--	--	--	--	--	--	--
Cluster-16984.12600	-5.4139	0.00058972	0.027037	--	--	--	--	--	--	--	--	--	--
Cluster-16984.26924	-3.074	0.0005908	0.027046	--	--	--	--	GO:0019684//GO:0015979	photosynthesis, light reaction//photosynthesis	--	--	GO:0016021//GO:0009523	integral component of membrane//photosystem II
Cluster-16984.7469	7.1954	0.00059042	0.027046	3e-41	PREDICTED: ribonuclease UK114-like [Crassostrea gigas]	1.5e-40	Ribonuclease UK114 OS=Capra hircus GN=HRSP12 PE=1 SV=3	--	--	--	--	--	--
Cluster-16984.20906	-5.0343	0.00059141	0.027054	1.7e-166	PREDICTED: dynein heavy chain 5, axonemal-like [Aplysia californica]	3.9e-134	Dynein heavy chain 5, axonemal OS=Homo sapiens GN=DNAH5 PE=1 SV=3	GO:0009245	lipid A biosynthetic process	GO:0008915	lipid-A-disaccharide synthase activity	--	--
Cluster-16984.39794	-7.1794	0.00059609	0.027244	--	--	--	--	--	--	--	--	--	--
Cluster-16984.62884	7.2057	0.00059646	0.027244	--	--	--	--	GO:0006508	proteolysis	GO:0004197	cysteine-type endopeptidase activity	GO:0016021//GO:0009276	integral component of membrane//Gram-negative-bacterium-type cell wall
Cluster-16984.21487	4.6001	0.00059838	0.02727	--	--	--	--	--	--	--	--	--	--
Cluster-16984.46542	-7.244	0.00059805	0.02727	--	--	--	--	--	--	--	--	--	--
Cluster-17533.0	-6.7045	0.00059828	0.02727	--	--	--	--	--	--	--	--	--	--
Cluster-16984.79029	6.773	0.00059985	0.027317	--	--	--	--	--	--	--	--	--	--
Cluster-16984.9604	6.7226	0.00060133	0.027364	--	--	--	--	--	--	--	--	--	--
Cluster-16984.77043	-5.1817	0.00060366	0.02745	3.7e-107	PREDICTED: enoyl-CoA hydratase domain-containing protein 3, mitochondrial-like [Crassostrea gigas]	2e-92	Enoyl-CoA hydratase domain-containing protein 3, mitochondrial OS=Mus musculus GN=Echdc3 PE=1 SV=1	GO:0008152//GO:0006355	metabolic process//regulation of transcription, DNA-templated	GO:0003700//GO:0003824//GO:0016836	transcription factor activity, sequence-specific DNA binding//catalytic activity//hydro-lyase activity	GO:0042025//GO:0005667	host cell nucleus//transcription factor complex
Cluster-16984.34653	-4.4927	0.0006051	0.027495	--	--	--	--	--	--	--	--	--	--
Cluster-16984.25543	3.4983	0.00060725	0.027572	8.5e-19	hypothetical protein DAPPUDRAFT_228725 [Daphnia pulex]	9.6e-18	BTB/POZ domain-containing protein 6 OS=Homo sapiens GN=BTBD6 PE=1 SV=3	--	--	--	--	--	--
Cluster-16984.45363	6.6933	0.00060803	0.027587	3.1e-66	PREDICTED: active breakpoint cluster region-related protein-like isoform X2 [Crassostrea gigas]	2e-41	Breakpoint cluster region protein OS=Mus musculus GN=Bcr PE=1 SV=3	GO:0007165	signal transduction	--	--	--	--
Cluster-16984.40110	-6.6838	0.0006095	0.027632	--	--	--	--	--	--	--	--	--	--
Cluster-16984.58684	-3.2161	0.00060992	0.027632	--	--	--	--	--	--	--	--	--	--
Cluster-16984.10073	7.2954	0.00061079	0.027651	1.5e-06	PREDICTED: uncharacterized protein LOC105317690 isoform X1 [Crassostrea gigas]	--	--	--	--	--	--	--	--
Cluster-16984.1875	4.9219	0.00061381	0.027696	9.1e-26	hypothetical protein CGI_10009106 [Crassostrea gigas]	--	--	--	--	--	--	--	--
Cluster-16984.37391	2.7528	0.00061441	0.027696	--	--	--	--	--	--	--	--	--	--
Cluster-16984.42965	-6.6958	0.00061388	0.027696	--	--	--	--	--	--	--	--	--	--
Cluster-16984.51885	-2.8111	0.00061451	0.027696	3.1e-274	PREDICTED: actin-related protein 5-like [Crassostrea gigas]	9.2e-125	Actin-related protein 5 OS=Drosophila melanogaster GN=Arp5 PE=1 SV=1	GO:0000902	cell morphogenesis	--	--	--	--
Cluster-16984.70372	6.8167	0.00061424	0.027696	--	--	--	--	--	--	--	--	--	--
Cluster-16984.71194	-4.6668	0.0006124	0.027696	--	--	--	--	--	--	--	--	--	--
Cluster-16984.60401	1.7711	0.0006177	0.02782	--	--	--	--	--	--	--	--	--	--
Cluster-16984.32713	-6.6614	0.00061964	0.027845	6.2e-89	PREDICTED: dnaJ homolog subfamily C member 3-like [Crassostrea gigas]	9.8e-82	DnaJ homolog subfamily C member 3 OS=Bos taurus GN=DNAJC3 PE=1 SV=1	--	--	GO:0005515	protein binding	--	--
Cluster-16984.42374	-4.0813	0.00061936	0.027845	--	--	--	--	--	--	--	--	--	--
Cluster-16984.68447	-5.548	0.00061936	0.027845	--	--	--	--	--	--	--	--	--	--
Cluster-16984.23433	6.7449	0.00062127	0.027898	--	--	--	--	GO:0006469//GO:0045859//GO:0016192	negative regulation of protein kinase activity//regulation of protein kinase activity//vesicle-mediated transport	GO:0004862	cAMP-dependent protein kinase inhibitor activity	GO:0005952	cAMP-dependent protein kinase complex
Cluster-16984.16448	-7.1624	0.00062301	0.027936	--	--	--	--	--	--	--	--	--	--
Cluster-27479.3	2.9138	0.00062264	0.027936	1.7e-106	Fibrillin-1 [Crassostrea gigas]	1e-58	Fibrillin-1 OS=Homo sapiens GN=FBN1 PE=1 SV=3	GO:0007224//GO:0007154	smoothened signaling pathway//cell communication	GO:0005509//GO:0005515	calcium ion binding//protein binding	GO:0016021//GO:0016020	integral component of membrane//membrane
Cluster-16984.11568	-7.1746	0.00062384	0.027952	--	--	--	--	--	--	--	--	--	--
Cluster-30380.0	6.7541	0.00062476	0.027973	--	--	--	--	--	--	--	--	--	--
Cluster-16984.28841	4.7604	0.00062673	0.028041	--	--	--	--	--	--	--	--	--	--
Cluster-16984.33016	5.0728	0.0006297	0.028153	--	--	--	--	--	--	--	--	--	--
Cluster-16984.37468	-6.6965	0.00063325	0.02827	3.8e-71	PREDICTED: RNA-directed DNA polymerase from mobile element jockey-like [Crassostrea gigas]	1e-07	LINE-1 retrotransposable element ORF2 protein OS=Homo sapiens PE=1 SV=1	GO:0046339//GO:0009395//GO:0007165//GO:0006629//GO:0035556	diacylglycerol metabolic process//phospholipid catabolic process//signal transduction//lipid metabolic process//intracellular signal transduction	GO:0004435	phosphatidylinositol phospholipase C activity	--	--
Cluster-16984.8865	-4.1467	0.00063286	0.02827	--	--	--	--	--	--	--	--	--	--
Cluster-16984.19460	-7.1582	0.00063483	0.028298	--	--	--	--	--	--	--	--	--	--
Cluster-16984.62242	-6.7082	0.0006344	0.028298	3.1e-99	PREDICTED: L-rhamnono-gamma-lactonase-like [Crassostrea gigas]	--	--	GO:0007218//GO:0006508	neuropeptide signaling pathway//proteolysis	GO:0005185//GO:0016787//GO:0016805	neurohypophyseal hormone activity//hydrolase activity//dipeptidase activity	GO:0005576	extracellular region
Cluster-16984.65029	6.7021	0.00063572	0.028298	--	--	--	--	--	--	--	--	--	--
Cluster-16984.72809	2.9129	0.00063539	0.028298	2.8e-158	PREDICTED: adenylyltransferase and sulfurtransferase MOCS3-like [Crassostrea gigas]	2.6e-127	Adenylyltransferase and sulfurtransferase MOCS3 OS=Culex quinquefasciatus GN=CPIJ001621 PE=3 SV=1	GO:0055114	oxidation-reduction process	GO:0051287//GO:0016491//GO:0008641//GO:0071949//GO:0016616	NAD binding//oxidoreductase activity//small protein activating enzyme activity//FAD binding//oxidoreductase activity, acting on the CH-OH group of donors, NAD or NADP as acceptor	--	--
Cluster-16984.57303	6.6729	0.00063635	0.028306	--	--	--	--	--	--	--	--	--	--
Cluster-16984.55462	5.0297	0.00063931	0.0284	2.3e-06	PREDICTED: restin homolog isoform X8 [Bombyx mori]	3.9e-06	Uncharacterized protein PFB0145c OS=Plasmodium falciparum (isolate 3D7) GN=PFB0145c PE=2 SV=1	GO:0010508//GO:0006355//GO:0048870//GO:0006606//GO:0007049	positive regulation of autophagy//regulation of transcription, DNA-templated//cell motility//protein import into nucleus//cell cycle	GO:0008134//GO:0003700//GO:0042803//GO:0051082//GO:0045502	transcription factor binding//transcription factor activity, sequence-specific DNA binding//protein homodimerization activity//unfolded protein binding//dynein binding	GO:0031514//GO:0005667//GO:0031083//GO:0030286//GO:0016021	motile cilium//transcription factor complex//BLOC-1 complex//dynein complex//integral component of membrane
Cluster-17495.2	-7.1429	0.00063939	0.0284	2.8e-137	endoglucanase [Mizuhopecten yessoensis]	4.4e-106	Endoglucanase E-4 OS=Thermobifida fusca GN=celD PE=1 SV=2	GO:0005975	carbohydrate metabolic process	GO:0004553	hydrolase activity, hydrolyzing O-glycosyl compounds	--	--
Cluster-16984.32370	-6.6812	0.00064033	0.028416	--	--	--	--	--	--	--	--	--	--
Cluster-16984.34583	-6.7335	0.00064115	0.028416	--	--	--	--	--	--	--	--	--	--
Cluster-16984.39698	-7.1925	0.00064115	0.028416	--	--	--	--	--	--	--	--	--	--
Cluster-16984.62426	-6.7201	0.00064307	0.028481	--	--	--	--	--	--	--	--	GO:0016021	integral component of membrane
Cluster-16984.38795	-4.5568	0.00064389	0.028496	--	--	--	--	--	--	--	--	--	--
Cluster-16984.66273	-7.1467	0.00064629	0.028561	1.4e-60	PREDICTED: uncharacterized protein LOC105338530 [Crassostrea gigas]>gi|405966040|gb|EKC31365.1| Expansin-yoaJ [Crassostrea gigas]	--	--	--	--	--	--	--	--
Cluster-16984.79149	4.6044	0.00064595	0.028561	5.8e-44	PREDICTED: uncharacterized protein LOC105319882 [Crassostrea gigas]	1.4e-21	TCDD-inducible poly [ADP-ribose] polymerase OS=Mus musculus GN=Tiparp PE=2 SV=1	GO:0006508	proteolysis	GO:0004190//GO:0003950	aspartic-type endopeptidase activity//NAD+ ADP-ribosyltransferase activity	--	--
Cluster-15073.0	-6.6638	0.00064732	0.028586	--	--	--	--	--	--	--	--	--	--
Cluster-16984.50448	4.9754	0.00064901	0.02864	--	--	--	--	--	--	--	--	--	--
Cluster-16984.76084	7.193	0.00065083	0.0287	--	--	--	--	--	--	--	--	--	--
Cluster-16984.46452	7.1455	0.00065276	0.028764	3.9e-241	PREDICTED: oxysterol-binding protein-related protein 11-like [Crassostrea gigas]>gi|762084557|ref|XP_011424774.1| PREDICTED: oxysterol-binding protein-related protein 11-like [Crassostrea gigas]	4.9e-183	Oxysterol-binding protein-related protein 11 OS=Mus musculus GN=Osbpl11 PE=1 SV=2	--	--	--	--	--	--
Cluster-16984.30884	-5.0614	0.00065499	0.028835	--	--	--	--	--	--	--	--	--	--
Cluster-16984.51891	2.1822	0.00065531	0.028835	4.7e-68	PREDICTED: synaptophysin-like protein 1 isoform X2 [Crassostrea gigas]	5e-41	Synaptophysin-like protein 1 OS=Homo sapiens GN=SYPL1 PE=1 SV=1	--	--	--	--	GO:0016020	membrane
Cluster-16984.57064	6.8239	0.00065759	0.028915	--	--	--	--	--	--	--	--	--	--
Cluster-16984.68866	-5.9581	0.00065868	0.028942	1.5e-07	PREDICTED: uncharacterized protein LOC105319679 [Crassostrea gigas]	--	--	GO:0007155	cell adhesion	--	--	GO:0016020	membrane
Cluster-16984.79612	-6.6506	0.00065922	0.028945	--	--	--	--	--	--	--	--	--	--
Cluster-16984.46923	-5.0989	0.00065998	0.028956	--	--	--	--	GO:0006465	signal peptide processing	GO:0008233	peptidase activity	GO:0016021//GO:0005787	integral component of membrane//signal peptidase complex
Cluster-16984.72458	7.2089	0.00066042	0.028956	6.3e-29	PREDICTED: N-alpha-acetyltransferase 38, NatC auxiliary subunit-like [Crassostrea gigas]	3.1e-23	N-alpha-acetyltransferase 38, NatC auxiliary subunit OS=Mus musculus GN=Naa38 PE=2 SV=1	--	--	--	--	--	--
Cluster-16984.30572	-4.1796	0.00066362	0.029075	--	--	--	--	--	--	--	--	--	--
Cluster-16984.69202	6.8027	0.00066479	0.029106	--	--	--	--	--	--	--	--	--	--
Cluster-16984.39426	-7.1313	0.00066539	0.029111	--	--	--	--	--	--	--	--	--	--
Cluster-16984.50792	-7.1231	0.00066771	0.029192	7.3e-41	PREDICTED: myocyte-specific enhancer factor 2C-like [Crassostrea gigas]	1.5e-09	Myocyte-specific enhancer factor 2A OS=Sus scrofa GN=MEF2A PE=2 SV=2	GO:0007165	signal transduction	GO:0004871	signal transducer activity	GO:0016021	integral component of membrane
Cluster-16984.17798	-7.1212	0.00067087	0.029288	1e-22	hypothetical protein LOTGIDRAFT_115312, partial [Lottia gigantea]>gi|556108328|gb|ESO96980.1| hypothetical protein LOTGIDRAFT_115312, partial [Lottia gigantea]	3e-06	LINE-1 retrotransposable element ORF2 protein OS=Mus musculus GN=Pol PE=1 SV=2	--	--	--	--	--	--
Cluster-16984.70352	-2.4311	0.00067063	0.029288	--	--	--	--	--	--	--	--	--	--
Cluster-16984.19893	-7.2255	0.00067189	0.029312	--	--	--	--	GO:0006508	proteolysis	GO:0004252	serine-type endopeptidase activity	--	--
Cluster-16984.39393	5.6075	0.00067291	0.029315	1.6e-31	PREDICTED: coiled-coil domain-containing protein 84-like [Crassostrea gigas]	--	--	--	--	GO:0003676//GO:0008270	nucleic acid binding//zinc ion binding	--	--
Cluster-16984.53621	-7.1225	0.00067287	0.029315	--	--	--	--	--	--	--	--	--	--
Cluster-20958.0	-7.1456	0.00067484	0.029378	1.6e-23	PREDICTED: meiotically up-regulated gene 158 protein-like [Crassostrea gigas]	--	--	--	--	--	--	--	--
Cluster-16984.20809	-5.229	0.00067664	0.029435	2.3e-37	PREDICTED: LOW QUALITY PROTEIN: uncharacterized protein LOC103575802 [Microplitis demolitor]	2.9e-27	LINE-1 reverse transcriptase homolog OS=Nycticebus coucang PE=3 SV=1	--	--	--	--	--	--
Cluster-16984.38192	-7.1297	0.0006795	0.029539	--	--	--	--	--	--	--	--	GO:0005615	extracellular space
Cluster-16984.46877	7.1024	0.00068172	0.029614	4.6e-259	PREDICTED: spermatogenesis-associated protein 20-like isoform X2 [Crassostrea gigas]	4e-210	Spermatogenesis-associated protein 20 OS=Mus musculus GN=Spata20 PE=2 SV=1	GO:0006024	glycosaminoglycan biosynthetic process	GO:0016857	racemase and epimerase activity, acting on carbohydrates and derivatives	GO:0016021	integral component of membrane
Cluster-16984.85451	6.7484	0.00068332	0.029649	--	--	--	--	--	--	--	--	--	--
Cluster-23660.0	-5.3285	0.00068349	0.029649	--	--	--	--	--	--	--	--	GO:0009507	chloroplast
Cluster-16984.78258	5.8041	0.00068588	0.029731	--	--	--	--	--	--	GO:0070403	NAD+ binding	--	--
Cluster-16984.47209	-4.4786	0.00068844	0.029821	3.8e-82	PREDICTED: GTP-binding protein 2-like [Crassostrea gigas]	7.8e-59	GTP-binding protein 2 OS=Mus musculus GN=Gtpbp2 PE=2 SV=1	--	--	GO:0005525	GTP binding	--	--
Cluster-16984.64892	7.1514	0.00069	0.029868	--	--	--	--	--	--	--	--	--	--
Cluster-16984.54032	-7.1033	0.00069338	0.029993	--	--	--	--	--	--	GO:0042302	structural constituent of cuticle	--	--
Cluster-16984.34629	-4.0262	0.00069451	0.030021	--	--	--	--	--	--	--	--	--	--
Cluster-16984.63534	3.2023	0.00069509	0.030025	--	--	--	--	--	--	--	--	--	--
Cluster-16984.37049	-4.0431	0.00069562	0.030026	--	--	--	--	GO:0007596//GO:0010951	blood coagulation//negative regulation of endopeptidase activity	GO:0008191	metalloendopeptidase inhibitor activity	--	--
Cluster-16984.62970	4.7208	0.00069775	0.030097	--	--	--	--	--	--	--	--	--	--
Cluster-16984.35546	-5.8665	0.00070197	0.030258	--	--	--	--	--	--	--	--	--	--
Cluster-10613.0	-6.0972	0.00070469	0.030288	3.9e-56	PREDICTED: uncharacterized protein LOC100214160 [Hydra vulgaris]	--	--	GO:0006355//GO:0007094//GO:0006352//GO:0030474	regulation of transcription, DNA-templated//mitotic spindle assembly checkpoint//DNA-templated transcription, initiation//spindle pole body duplication	GO:0016987//GO:0003700//GO:0005200//GO:0003676//GO:0003677	sigma factor activity//transcription factor activity, sequence-specific DNA binding//structural constituent of cytoskeleton//nucleic acid binding//DNA binding	GO:0005667//GO:0005856//GO:0005823	transcription factor complex//cytoskeleton//central plaque of spindle pole body
Cluster-16984.46781	-2.9658	0.00070533	0.030288	--	--	--	--	--	--	--	--	--	--
Cluster-16984.57111	-4.0406	0.00070378	0.030288	--	--	--	--	--	--	--	--	--	--
Cluster-16984.59	-6.6361	0.0007032	0.030288	1.3e-10	PREDICTED: uncharacterized protein LOC104961954 [Notothenia coriiceps]	--	--	--	--	GO:0016746	transferase activity, transferring acyl groups	--	--
Cluster-16984.64577	4.0164	0.00070565	0.030288	--	--	--	--	GO:0006012//GO:0006027//GO:0006687//GO:0046486	galactose metabolic process//glycosaminoglycan catabolic process//glycosphingolipid metabolic process//glycerolipid metabolic process	GO:0004565	beta-galactosidase activity	GO:0009341	beta-galactosidase complex
Cluster-16984.76633	3.9712	0.00070532	0.030288	--	--	--	--	--	--	--	--	--	--
Cluster-16984.25140	7.119	0.00071225	0.030404	7e-53	hypothetical protein LOTGIDRAFT_162507, partial [Lottia gigantea]>gi|556103942|gb|ESO92594.1| hypothetical protein LOTGIDRAFT_162507, partial [Lottia gigantea]	5.7e-34	Uncharacterized protein C9orf84 OS=Homo sapiens GN=C9orf84 PE=2 SV=1	--	--	--	--	--	--
Cluster-16984.38669	-3.9985	0.00070977	0.030404	--	--	--	--	--	--	--	--	--	--
Cluster-16984.47042	-6.7856	0.00071004	0.030404	8.8e-17	PREDICTED: uncharacterized protein LOC105328523 [Crassostrea gigas]	--	--	GO:0016125//GO:0006694	sterol metabolic process//steroid biosynthetic process	GO:0008270//GO:0047750	zinc ion binding//cholestenol delta-isomerase activity	GO:0016021	integral component of membrane
Cluster-16984.59546	-2.3558	0.00071101	0.030404	--	--	--	--	--	--	--	--	--	--
Cluster-16984.65750	-3.6285	0.00071208	0.030404	3.2e-91	PREDICTED: uncharacterized protein LOC105339336 [Crassostrea gigas]	9.3e-06	Tigger transposable element-derived protein 1 OS=Homo sapiens GN=TIGD1 PE=1 SV=1	GO:0055114//GO:0006310	oxidation-reduction process//DNA recombination	GO:0003677//GO:0043565//GO:0016705//GO:0000150//GO:0003676	DNA binding//sequence-specific DNA binding//oxidoreductase activity, acting on paired donors, with incorporation or reduction of molecular oxygen//recombinase activity//nucleic acid binding	--	--
Cluster-16984.66398	-7.1192	0.0007123	0.030404	--	--	--	--	--	--	--	--	--	--
Cluster-16984.78876	-6.7748	0.00070977	0.030404	--	--	--	--	GO:0007218	neuropeptide signaling pathway	GO:0005185	neurohypophyseal hormone activity	GO:0005576	extracellular region
Cluster-23470.0	6.7614	0.0007118	0.030404	--	--	--	--	GO:0006952	defense response	--	--	--	--
Cluster-16984.64781	6.5942	0.00071298	0.030411	2.5e-220	PREDICTED: tubulin polyglutamylase TTLL5-like isoform X7 [Crassostrea gigas]	1.4e-157	Tubulin polyglutamylase TTLL5 OS=Chlorocebus aethiops GN=TTLL5 PE=2 SV=2	GO:0006464	cellular protein modification process	GO:0005524//GO:0046872	ATP binding//metal ion binding	--	--
Cluster-16984.37710	7.0972	0.00071545	0.030495	1e-149	PREDICTED: caskin-2-like isoform X3 [Crassostrea gigas]	3.3e-42	Caskin-1 OS=Mus musculus GN=Caskin1 PE=1 SV=2	GO:0009098//GO:0045892//GO:0008152	leucine biosynthetic process//negative regulation of transcription, DNA-templated//metabolic process	GO:0016746//GO:0005515	transferase activity, transferring acyl groups//protein binding	GO:0005634	nucleus
Cluster-16984.9695	7.0904	0.00071656	0.030522	6.8e-106	PREDICTED: probable ATP-dependent RNA helicase DDX5 [Notothenia coriiceps]	3.4e-105	Probable ATP-dependent RNA helicase DDX5 OS=Homo sapiens GN=DDX5 PE=1 SV=1	GO:0016032	viral process	GO:0005524//GO:0016787//GO:0003676//GO:0003677	ATP binding//hydrolase activity//nucleic acid binding//DNA binding	GO:0042025	host cell nucleus
Cluster-16984.31425	-6.6288	0.00071826	0.030551	--	--	--	--	--	--	--	--	--	--
Cluster-16984.73	6.5972	0.00071805	0.030551	--	--	--	--	--	--	--	--	--	--
Cluster-16984.31259	-4.8129	0.00071893	0.030559	1.6e-35	PREDICTED: transmembrane protein 26-like isoform X1 [Crassostrea gigas]	1.3e-19	Transmembrane protein 26 OS=Homo sapiens GN=TMEM26 PE=1 SV=1	--	--	--	--	GO:0005789	endoplasmic reticulum membrane
Cluster-16984.50	4.8835	0.00071963	0.030567	--	--	--	--	--	--	--	--	--	--
Cluster-16984.29292	-4.9595	0.00072417	0.030739	--	--	--	--	--	--	--	--	--	--
Cluster-16984.79667	4.5022	0.00072836	0.030895	--	--	--	--	GO:0007224	smoothened signaling pathway	--	--	--	--
Cluster-16984.64218	-5.2963	0.0007292	0.03091	--	--	--	--	--	--	--	--	--	--
Cluster-16984.32207	6.6099	0.00073366	0.031077	--	--	--	--	--	--	--	--	--	--
Cluster-16984.20169	3.2668	0.00073575	0.031079	1.8e-08	PREDICTED: deleted in lung and esophageal cancer protein 1-like isoform X2 [Crassostrea gigas]	1.5e-07	Deleted in lung and esophageal cancer protein 1 OS=Homo sapiens GN=DLEC1 PE=2 SV=2	--	--	--	--	--	--
Cluster-16984.47880	-5.2096	0.00073476	0.031079	--	--	--	--	--	--	--	--	--	--
Cluster-16984.79015	-2.6316	0.00073548	0.031079	--	--	--	--	--	--	--	--	--	--
Cluster-33058.1	-4.5191	0.00073525	0.031079	--	--	--	--	--	--	--	--	--	--
Cluster-16984.15102	6.5981	0.00074042	0.031244	3.9e-70	PREDICTED: lysine histidine transporter-like 2 [Crassostrea gigas]>gi|405973084|gb|EKC37816.1| Lysine histidine transporter 1 [Crassostrea gigas]	--	--	GO:0006865//GO:0009847//GO:0003333	amino acid transport//spore germination//amino acid transmembrane transport	GO:0015171	amino acid transmembrane transporter activity	GO:0016020//GO:0016021	membrane//integral component of membrane
Cluster-16984.81478	7.0724	0.00074066	0.031244	--	--	--	--	--	--	--	--	--	--
Cluster-16984.31896	-6.7509	0.00074336	0.0313	--	--	--	--	--	--	--	--	--	--
Cluster-16984.59559	-6.5906	0.00074252	0.0313	--	--	--	--	--	--	--	--	--	--
Cluster-16984.77356	-7.0977	0.00074353	0.0313	--	--	--	--	GO:0006355	regulation of transcription, DNA-templated	--	--	GO:0005634	nucleus
Cluster-16984.53002	-5.3631	0.00074558	0.031365	--	--	--	--	--	--	--	--	--	--
Cluster-16984.17097	2.4975	0.00074838	0.031391	--	--	--	--	GO:0016032//GO:0019082	viral process//viral protein processing	--	--	--	--
Cluster-16984.33031	3.1005	0.00074912	0.031391	--	--	--	--	--	--	--	--	--	--
Cluster-16984.36916	4.5359	0.0007479	0.031391	6.3e-06	PREDICTED: von Willebrand factor D and EGF domain-containing protein-like isoform X2 [Meleagris gallopavo]	7.5e-07	Protein kinase C-binding protein NELL2 OS=Xenopus tropicalis GN=nell2 PE=2 SV=1	--	--	--	--	--	--
Cluster-16984.60013	3.9064	0.00074817	0.031391	--	--	--	--	--	--	--	--	--	--
Cluster-16984.66384	-6.6373	0.00074926	0.031391	--	--	--	--	--	--	--	--	--	--
Cluster-16984.80392	5.568	0.00074838	0.031391	--	--	--	--	--	--	--	--	--	--
Cluster-16984.65466	-5.1972	0.00075003	0.031401	--	--	--	--	--	--	--	--	--	--
Cluster-16984.81721	-7.0603	0.00075128	0.031432	9.8e-169	PREDICTED: prickle-like protein 3 isoform X6 [Crassostrea gigas]	4.7e-102	Four and a half LIM domains protein 2 OS=Mus musculus GN=Fhl2 PE=1 SV=1	--	--	GO:0008270	zinc ion binding	--	--
Cluster-16984.67298	-7.0597	0.00075376	0.031493	--	--	--	--	--	--	--	--	GO:0016020	membrane
Cluster-4333.2	-7.058	0.0007533	0.031493	--	--	--	--	--	--	--	--	--	--
Cluster-16984.37914	5.2966	0.00075571	0.031553	2.7e-11	PREDICTED: uncharacterized protein LOC101859084 isoform X2 [Aplysia californica]>gi|524874049|ref|XP_005093766.1| PREDICTED: uncharacterized protein LOC101859084 isoform X2 [Aplysia californica]>gi|871218338|ref|XP_012935377.1| PREDICTED: uncharacterized protein LOC101859084 isoform X2 [Aplysia californica]	--	--	--	--	--	--	--	--
Cluster-16984.69394	-2.0014	0.00075629	0.031555	4.5e-41	PREDICTED: thioredoxin domain-containing protein 17-like [Crassostrea gigas]	6.6e-32	Thioredoxin domain-containing protein 17 OS=Mus musculus GN=Txndc17 PE=1 SV=1	GO:0045454	cell redox homeostasis	--	--	--	--
Cluster-16984.58541	-6.6938	0.00075683	0.031556	--	--	--	--	GO:0007165	signal transduction	GO:0005179	hormone activity	GO:0005576	extracellular region
Cluster-16984.60788	6.5953	0.00075743	0.03156	--	--	--	--	--	--	--	--	--	--
Cluster-16984.56237	7.0571	0.00076263	0.031755	--	--	--	--	--	--	--	--	--	--
Cluster-16984.34897	3.3875	0.00076337	0.031765	9.8e-07	PREDICTED: proto-oncogene c-Fos-like [Crassostrea gigas]	--	--	GO:0006355//GO:0006468	regulation of transcription, DNA-templated//protein phosphorylation	GO:0003700//GO:0004672//GO:0003677//GO:0043565	transcription factor activity, sequence-specific DNA binding//protein kinase activity//DNA binding//sequence-specific DNA binding	GO:0005634//GO:0005667	nucleus//transcription factor complex
Cluster-16984.79270	-7.0567	0.00076529	0.031823	6.5e-36	Zinc finger protein 271, partial [Stegodyphus mimosarum]	9.5e-35	Zinc finger protein 26 OS=Mus musculus GN=Zfp26 PE=2 SV=2	--	--	GO:0046872	metal ion binding	GO:0005615	extracellular space
Cluster-16984.73827	2.8514	0.00076632	0.031844	3.9e-89	PREDICTED: RNA polymerase II-associated protein 3-like [Crassostrea gigas]	5.7e-43	RNA polymerase II-associated protein 3 OS=Xenopus tropicalis GN=rpap3 PE=2 SV=1	--	--	GO:0005515	protein binding	--	--
Cluster-16984.30987	6.7382	0.00076795	0.03189	--	--	--	--	--	--	--	--	--	--
Cluster-16984.24639	-3.1146	0.00076867	0.031898	--	--	--	--	--	--	--	--	--	--
Cluster-16984.66241	-7.0494	0.00077206	0.032017	--	--	--	--	--	--	--	--	--	--
Cluster-16984.55336	7.0491	0.00077352	0.032039	--	--	--	--	--	--	--	--	--	--
Cluster-16984.80790	6.5917	0.00077362	0.032039	--	--	--	--	--	--	--	--	--	--
Cluster-16984.31724	-4.8018	0.00077619	0.032109	--	--	--	--	--	--	--	--	GO:0005634	nucleus
Cluster-16984.82559	7.0352	0.00077636	0.032109	2.9e-24	PREDICTED: uncharacterized protein LOC105342012 [Crassostrea gigas]	--	--	GO:0006576	cellular biogenic amine metabolic process	GO:0016887//GO:0003677//GO:0005515//GO:0005524//GO:0000166//GO:0003924//GO:0005525	ATPase activity//DNA binding//protein binding//ATP binding//nucleotide binding//GTPase activity//GTP binding	--	--
Cluster-16984.12546	6.8616	0.00077742	0.032131	2.8e-44	hypothetical protein CAPTEDRAFT_202466 [Capitella teleta]	--	--	GO:0051252	regulation of RNA metabolic process	GO:0003676//GO:0004523	nucleic acid binding//RNA-DNA hybrid ribonuclease activity	--	--
Cluster-16984.52625	-7.066	0.00077844	0.032151	--	--	--	--	--	--	--	--	--	--
Cluster-16984.73011	6.568	0.0007799	0.03219	--	--	--	--	--	--	--	--	--	--
Cluster-16984.30402	-7.0544	0.00078366	0.032301	--	--	--	--	--	--	--	--	--	--
Cluster-16984.66969	3.334	0.00078364	0.032301	--	--	--	--	--	--	--	--	--	--
Cluster-16984.20436	-7.0473	0.00078526	0.032331	--	--	--	--	--	--	--	--	--	--
Cluster-16984.30691	7.0419	0.00078544	0.032331	--	--	--	--	--	--	--	--	--	--
Cluster-16984.13619	-2.6497	0.0007878	0.032407	--	--	--	--	--	--	--	--	--	--
Cluster-27127.0	3.7296	0.00078936	0.032449	5.8e-16	PREDICTED: uncharacterized protein LOC105348594, partial [Crassostrea gigas]	--	--	--	--	--	--	--	--
Cluster-16984.47758	-3.6349	0.00079174	0.032525	--	--	--	--	GO:0006308//GO:0006265	DNA catabolic process//DNA topological change	GO:0003677//GO:0016888//GO:0003918	DNA binding//endodeoxyribonuclease activity, producing 5'-phosphomonoesters//DNA topoisomerase type II (ATP-hydrolyzing) activity	GO:0005694	chromosome
Cluster-16984.51751	7.0835	0.00079277	0.032545	5.3e-21	PREDICTED: signal peptidase complex subunit 1-like [Crassostrea gigas]	4.9e-14	Signal peptidase complex subunit 1 OS=Homo sapiens GN=SPCS1 PE=1 SV=4	GO:0016973//GO:0006465	poly(A)+ mRNA export from nucleus//signal peptide processing	GO:0008233	peptidase activity	GO:0005643//GO:0016021//GO:0005787	nuclear pore//integral component of membrane//signal peptidase complex
Cluster-16984.33708	2.2916	0.00079425	0.032563	4.2e-72	PREDICTED: interferon-induced helicase C domain-containing protein 1, partial [Mesitornis unicolor]	1.7e-68	Interferon-induced helicase C domain-containing protein 1 OS=Mus musculus GN=Ifih1 PE=1 SV=1	GO:0019064//GO:0007165	fusion of virus membrane with host plasma membrane//signal transduction	GO:0016817//GO:0005524//GO:0005515//GO:0003677//GO:0003676//GO:0016787	hydrolase activity, acting on acid anhydrides//ATP binding//protein binding//DNA binding//nucleic acid binding//hydrolase activity	GO:0019031	viral envelope
Cluster-16984.49646	-7.0307	0.00079399	0.032563	--	--	--	--	GO:0006355	regulation of transcription, DNA-templated	GO:0003677	DNA binding	GO:0005634	nucleus
Cluster-16984.12674	3.1569	0.00079638	0.032602	--	--	--	--	GO:0006886//GO:0006355//GO:0016573//GO:0042967	intracellular protein transport//regulation of transcription, DNA-templated//histone acetylation//acyl-carrier-protein biosynthetic process	GO:0004402	histone acetyltransferase activity	GO:0000123//GO:0017119	histone acetyltransferase complex//Golgi transport complex
Cluster-16984.25438	-7.0328	0.00079733	0.032602	--	--	--	--	--	--	--	--	--	--
Cluster-16984.29212	6.048	0.00079695	0.032602	--	--	--	--	--	--	--	--	--	--
Cluster-16984.9732	6.6437	0.00079578	0.032602	--	--	--	--	--	--	--	--	--	--
Cluster-16984.10917	-4.5797	0.00079857	0.032609	3.5e-98	PREDICTED: uncharacterized protein LOC105321559 isoform X1 [Crassostrea gigas]>gi|762159970|ref|XP_011418189.1| PREDICTED: uncharacterized protein LOC105321559 isoform X1 [Crassostrea gigas]	--	--	--	--	--	--	--	--
Cluster-16984.52808	-7.0428	0.00079811	0.032609	--	--	--	--	--	--	--	--	--	--
Cluster-16984.16596	4.1077	0.00080069	0.032641	--	--	--	--	--	--	--	--	--	--
Cluster-16984.58986	7.035	0.00080075	0.032641	3.3e-114	PREDICTED: zinc finger protein 490-like [Crassostrea gigas]	1.2e-26	Zinc finger protein 260 OS=Mus musculus GN=Znf260 PE=1 SV=1	GO:0006144//GO:0046034	purine nucleobase metabolic process//ATP metabolic process	GO:0005506//GO:0004017//GO:0046872	iron ion binding//adenylate kinase activity//metal ion binding	--	--
Cluster-16984.7640	7.0559	0.00080096	0.032641	--	--	--	--	--	--	--	--	--	--
Cluster-631.0	7.0267	0.00080178	0.032653	--	--	--	--	--	--	--	--	--	--
Cluster-16984.56959	-2.1575	0.00080307	0.032665	--	--	--	--	--	--	--	--	--	--
Cluster-16984.60001	6.6172	0.00080315	0.032665	--	--	--	--	--	--	--	--	GO:0005761	mitochondrial ribosome
Cluster-16984.5400	7.0348	0.00080532	0.032732	--	--	--	--	--	--	--	--	--	--
Cluster-16984.21901	-7.0564	0.00081087	0.032841	--	--	--	--	--	--	--	--	--	--
Cluster-16984.50500	-4.0363	0.00081004	0.032841	--	--	--	--	--	--	--	--	--	--
Cluster-16984.53808	-7.0281	0.00081069	0.032841	7.5e-54	PREDICTED: H/ACA ribonucleoprotein complex non-core subunit NAF1-like [Crassostrea gigas]>gi|762142336|ref|XP_011454384.1| PREDICTED: H/ACA ribonucleoprotein complex non-core subunit NAF1-like [Crassostrea gigas]	1.9e-36	H/ACA ribonucleoprotein complex non-core subunit NAF1 OS=Rattus norvegicus GN=Naf1 PE=2 SV=1	GO:0042254//GO:0001522	ribosome biogenesis//pseudouridine synthesis	--	--	--	--
Cluster-16984.55319	-6.8453	0.00080857	0.032841	--	--	--	--	--	--	--	--	--	--
Cluster-16984.63810	2.8875	0.00081017	0.032841	2.1e-127	PREDICTED: chaoptin-like [Crassostrea gigas]>gi|405976164|gb|EKC40681.1| Leucine-rich repeats and immunoglobulin-like domains protein 3 [Crassostrea gigas]	7.7e-24	Toll-like receptor 3 OS=Homo sapiens GN=TLR3 PE=1 SV=1	--	--	GO:0005515	protein binding	--	--
Cluster-16984.66606	-6.7969	0.00081123	0.032841	--	--	--	--	--	--	--	--	--	--
Cluster-16984.33002	7.1282	0.000813	0.032891	7.7e-29	PREDICTED: uncharacterized protein LOC105327635 [Crassostrea gigas]>gi|405975411|gb|EKC39977.1| 28S ribosomal protein S30, mitochondrial [Crassostrea gigas]	5.8e-16	28S ribosomal protein S30, mitochondrial OS=Homo sapiens GN=MRPS30 PE=1 SV=2	GO:0042254//GO:0006412	ribosome biogenesis//translation	GO:0003735	structural constituent of ribosome	GO:0005739//GO:0005840	mitochondrion//ribosome
Cluster-9086.1	-7.0306	0.00081397	0.032909	--	--	--	--	--	--	--	--	--	--
Cluster-16984.66240	-6.5479	0.00081482	0.032921	--	--	--	--	--	--	--	--	--	--
Cluster-16984.20148	-7.0241	0.00081659	0.032971	7.4e-204	PREDICTED: coronin-2B-like isoform X5 [Crassostrea gigas]	8.5e-131	Coronin-2A OS=Homo sapiens GN=CORO2A PE=2 SV=2	--	--	GO:0005515	protein binding	--	--
Cluster-16984.65187	-5.4499	0.00081755	0.032988	--	--	--	--	--	--	--	--	--	--
Cluster-16984.15546	-5.1372	0.00082111	0.03309	--	--	--	--	GO:0045444	fat cell differentiation	--	--	--	--
Cluster-16984.21405	-7.0182	0.00082227	0.03309	--	--	--	--	GO:0007165	signal transduction	GO:0008158	hedgehog receptor activity	GO:0016020	membrane
Cluster-16984.24738	-5.7367	0.00082116	0.03309	4e-28	unnamed protein product [Oncorhynchus mykiss]	1.6e-08	RNA-directed DNA polymerase from mobile element jockey OS=Drosophila funebris GN=jockey\pol PE=1 SV=1	--	--	--	--	--	--
Cluster-16984.53840	-7.0127	0.00082358	0.03309	4.2e-140	PREDICTED: leucine-rich repeat-containing protein 71-like isoform X2 [Crassostrea gigas]	8.9e-61	Leucine-rich repeat-containing protein 71 OS=Homo sapiens GN=LRRC71 PE=2 SV=1	--	--	GO:0005515	protein binding	--	--
Cluster-16984.55434	7.0552	0.00082198	0.03309	1.6e-258	PREDICTED: uncharacterized protein LOC105342678 [Crassostrea gigas]	--	--	GO:0009405	pathogenesis	GO:0008270//GO:0046872	zinc ion binding//metal ion binding	GO:0005576//GO:0005634	extracellular region//nucleus
Cluster-16984.59989	-6.5522	0.00082283	0.03309	--	--	--	--	--	--	--	--	--	--
Cluster-32458.2	-7.0398	0.00082385	0.03309	1.7e-49	PREDICTED: E3 ubiquitin-protein ligase PDZRN3-like [Crassostrea gigas]	--	--	GO:0006511//GO:0007275	ubiquitin-dependent protein catabolic process//multicellular organismal development	GO:0008270	zinc ion binding	GO:0005634	nucleus
Cluster-16984.23411	6.5469	0.00082682	0.033167	--	--	--	--	--	--	--	--	--	--
Cluster-16984.29977	6.6901	0.00082685	0.033167	--	--	--	--	--	--	--	--	--	--
Cluster-16984.46586	-7.0421	0.00082815	0.033197	--	--	--	--	GO:0009405	pathogenesis	--	--	GO:0005576	extracellular region
Cluster-16984.74603	6.6021	0.00082889	0.033205	3.3e-32	hypothetical protein CGI_10002429 [Crassostrea gigas]	2e-16	Galaxin OS=Acropora millepora PE=1 SV=1	--	--	GO:0008201	heparin binding	GO:0016021	integral component of membrane
Cluster-16984.65128	2.8805	0.00083559	0.033451	--	--	--	--	--	--	--	--	--	--
Cluster-16984.58055	7.0176	0.00083699	0.033477	--	--	--	--	--	--	--	--	--	--
Cluster-16984.81005	5.7838	0.00083733	0.033477	--	--	--	--	--	--	--	--	--	--
Cluster-16984.85640	-5.2276	0.00084521	0.033767	1.7e-13	predicted protein [Nematostella vectensis]>gi|156210361|gb|EDO31541.1| predicted protein [Nematostella vectensis]	--	--	--	--	--	--	--	--
Cluster-24204.0	-7.001	0.00084567	0.033767	--	--	--	--	--	--	--	--	--	--
Cluster-16984.20777	-6.7026	0.00084823	0.033813	--	--	--	--	--	--	--	--	--	--
Cluster-16984.55488	-2.5353	0.0008485	0.033813	1.9e-221	tryptophan 2,3-dioxygenase [Azumapecten farreri]	9.6e-120	Tryptophan 2,3-dioxygenase OS=Drosophila erecta GN=v PE=3 SV=1	GO:0006568//GO:0019441	tryptophan metabolic process//tryptophan catabolic process to kynurenine	GO:0020037//GO:0004833	heme binding//tryptophan 2,3-dioxygenase activity	--	--
Cluster-16984.68694	7.0267	0.00084846	0.033813	3e-117	PREDICTED: Golgi resident protein GCP60-like isoform X2 [Aplysia californica]	1.7e-54	Golgi resident protein GCP60 OS=Homo sapiens GN=ACBD3 PE=1 SV=4	GO:0006355//GO:0006281//GO:0006357//GO:0006810	regulation of transcription, DNA-templated//DNA repair//regulation of transcription from RNA polymerase II promoter//transport	GO:0000062//GO:0001104//GO:0008270	fatty-acyl-CoA binding//RNA polymerase II transcription cofactor activity//zinc ion binding	GO:0016021//GO:0016592	integral component of membrane//mediator complex
Cluster-16984.59953	-4.3353	0.00084918	0.033819	3.3e-292	PREDICTED: adenylate kinase 9-like isoform X6 [Crassostrea gigas]	2e-188	Adenylate kinase 9 OS=Homo sapiens GN=AK9 PE=1 SV=2	GO:0006281//GO:0007264//GO:0006310//GO:0002949//GO:0006139//GO:0006206//GO:0006355//GO:0007165	DNA repair//small GTPase mediated signal transduction//DNA recombination//tRNA threonylcarbamoyladenosine modification//nucleobase-containing compound metabolic process//pyrimidine nucleobase metabolic process//regulation of transcription, DNA-templated//signal transduction	GO:0003724//GO:0005524//GO:0042974//GO:0004127//GO:0003723//GO:0016887//GO:0005525//GO:0009378	RNA helicase activity//ATP binding//retinoic acid receptor binding//cytidylate kinase activity//RNA binding//ATPase activity//GTP binding//four-way junction helicase activity	GO:0009379//GO:0005657//GO:0005667	Holliday junction helicase complex//replication fork//transcription factor complex
Cluster-16984.20507	-7.0848	0.0008508	0.033821	--	--	--	--	--	--	--	--	--	--
Cluster-16984.64130	-4.2859	0.0008509	0.033821	--	--	--	--	--	--	--	--	--	--
Cluster-16984.71659	-3.1543	0.00085058	0.033821	7e-89	PREDICTED: uncharacterized protein LOC105325727 [Crassostrea gigas]>gi|405964819|gb|EKC30264.1| hypothetical protein CGI_10009432 [Crassostrea gigas]	--	--	GO:0055114	oxidation-reduction process	GO:0016491	oxidoreductase activity	--	--
Cluster-16984.75932	-4.5992	0.00085305	0.033884	1.9e-180	PREDICTED: cyclic pyranopterin monophosphate synthase, mitochondrial isoform X1 [Strongylocentrotus purpuratus]	8.2e-131	Molybdenum cofactor biosynthesis protein 1 OS=Bos taurus GN=MOCS1 PE=2 SV=2	GO:0006777	Mo-molybdopterin cofactor biosynthetic process	GO:0051539//GO:0003824//GO:0051536	4 iron, 4 sulfur cluster binding//catalytic activity//iron-sulfur cluster binding	GO:0019008	molybdopterin synthase complex
Cluster-16984.8067	6.5422	0.0008546	0.033924	1.5e-78	PREDICTED: protein FAM160B1-like isoform X3 [Crassostrea gigas]	4e-58	Protein FAM160B1 OS=Mus musculus GN=Fam160b1 PE=2 SV=2	--	--	--	--	--	--
Cluster-16984.8582	6.5237	0.00085653	0.033979	0	PREDICTED: inositol 1,4,5-trisphosphate receptor type 3-like [Aplysia californica]	4.3e-48	Inositol 1,4,5-trisphosphate receptor-like protein A OS=Dictyostelium discoideum GN=iplA PE=2 SV=1	GO:0006144//GO:0006351//GO:0006811//GO:0055085//GO:0006206	purine nucleobase metabolic process//transcription, DNA-templated//ion transport//transmembrane transport//pyrimidine nucleobase metabolic process	GO:0003899//GO:0003677//GO:0005216	DNA-directed RNA polymerase activity//DNA binding//ion channel activity	GO:0005730//GO:0016020	nucleolus//membrane
Cluster-16984.45404	4.0857	0.00085807	0.034018	0	PREDICTED: dual oxidase 2-like, partial [Crassostrea gigas]	1e-237	Dual oxidase 1 OS=Rattus norvegicus GN=Duox1 PE=1 SV=1	GO:0006308//GO:0055114//GO:0006457//GO:0009307	DNA catabolic process//oxidation-reduction process//protein folding//DNA restriction-modification system	GO:0042803//GO:0000774//GO:0051087//GO:0016491//GO:0005509//GO:0003677//GO:0009036//GO:0003723	protein homodimerization activity//adenyl-nucleotide exchange factor activity//chaperone binding//oxidoreductase activity//calcium ion binding//DNA binding//Type II site-specific deoxyribonuclease activity//RNA binding	GO:0009359	Type II site-specific deoxyribonuclease complex
Cluster-16984.44423	-4.3759	0.00085972	0.034061	--	--	--	--	--	--	--	--	--	--
Cluster-16984.10112	6.9876	0.00086399	0.034164	6.5e-21	hypothetical protein LOTGIDRAFT_229821 [Lottia gigantea]>gi|556094152|gb|ESO82805.1| hypothetical protein LOTGIDRAFT_229821 [Lottia gigantea]	--	--	GO:0006814//GO:0006813	sodium ion transport//potassium ion transport	--	--	GO:0016020//GO:0005890	membrane//sodium:potassium-exchanging ATPase complex
Cluster-16984.60379	-2.0611	0.00086341	0.034164	--	--	--	--	--	--	--	--	--	--
Cluster-16984.69711	2.3527	0.00086374	0.034164	0	PREDICTED: helicase with zinc finger domain 2-like [Crassostrea gigas]	2.1e-132	Helicase with zinc finger domain 2 OS=Homo sapiens GN=HELZ2 PE=1 SV=6	GO:0045859//GO:0000002	regulation of protein kinase activity//mitochondrial genome maintenance	GO:0005524//GO:0004860//GO:0003676	ATP binding//protein kinase inhibitor activity//nucleic acid binding	GO:0005576//GO:0019028	extracellular region//viral capsid
Cluster-16984.33428	-2.4185	0.00086628	0.034211	1.2e-242	leucine rich repeat only protein 3 [Azumapecten farreri]	7.8e-104	Leucine-rich repeat-containing protein 34 OS=Mus musculus GN=Lrrc34 PE=2 SV=1	--	--	GO:0005515	protein binding	--	--
Cluster-16984.37125	7.057	0.00086578	0.034211	1.2e-189	PREDICTED: sodium-coupled monocarboxylate transporter 1-like [Crassostrea gigas]	3.4e-107	Sodium-coupled monocarboxylate transporter 1 OS=Xenopus laevis GN=slc5a8 PE=2 SV=1	GO:0006810//GO:0055085//GO:0042742	transport//transmembrane transport//defense response to bacterium	GO:0003824//GO:0005215	catalytic activity//transporter activity	GO:0016020	membrane
Cluster-16984.27613	7.0935	0.00086758	0.034226	--	--	--	--	GO:0000398	mRNA splicing, via spliceosome	--	--	--	--
Cluster-16984.60912	-4.4943	0.00086828	0.034226	--	--	--	--	--	--	--	--	--	--
Cluster-16984.73658	3.4075	0.00086862	0.034226	3.3e-26	PREDICTED: uncharacterized protein LOC105328296 [Crassostrea gigas]	1.3e-06	Alanine aminotransferase 2 OS=Panicum miliaceum PE=1 SV=1	--	--	GO:0003712	transcription cofactor activity	GO:0005667//GO:0000124	transcription factor complex//SAGA complex
Cluster-16984.79466	-7.0354	0.00086891	0.034226	8.7e-65	PREDICTED: uncharacterized protein LOC105321541 [Crassostrea gigas]>gi|405963601|gb|EKC29163.1| ariadne-1-like protein [Crassostrea gigas]	2.5e-27	Probable E3 ubiquitin-protein ligase ARI1 OS=Arabidopsis thaliana GN=ARI1 PE=2 SV=1	--	--	GO:0005515//GO:0046872//GO:0008270	protein binding//metal ion binding//zinc ion binding	--	--
Cluster-16984.50197	3.7877	0.00087003	0.034234	--	--	--	--	--	--	--	--	--	--
Cluster-16984.77466	6.5568	0.00087022	0.034234	3.2e-44	PREDICTED: uncharacterized protein LOC105346007 isoform X2 [Crassostrea gigas]	--	--	GO:0006241//GO:0006228//GO:0006183//GO:0006144//GO:0006206//GO:0006165	CTP biosynthetic process//UTP biosynthetic process//GTP biosynthetic process//purine nucleobase metabolic process//pyrimidine nucleobase metabolic process//nucleoside diphosphate phosphorylation	GO:0004550	nucleoside diphosphate kinase activity	--	--
Cluster-16984.82603	7.0064	0.00087604	0.03444	--	--	--	--	--	--	--	--	--	--
Cluster-16984.7142	4.3697	0.0008776	0.03448	--	--	--	--	--	--	--	--	--	--
Cluster-16984.32916	3.5275	0.00087948	0.034531	6.1e-49	PREDICTED: dCTP pyrophosphatase 1-like [Crassostrea gigas]	1.6e-33	dCTP pyrophosphatase 1 OS=Mus musculus GN=Dctpp1 PE=1 SV=1	--	--	--	--	--	--
Cluster-16984.18498	5.1876	0.00088332	0.034563	8.6e-50	PREDICTED: putative tRNA 2'-phosphotransferase isoform X3 [Crassostrea gigas]	7.2e-28	tRNA 2'-phosphotransferase 1 OS=Danio rerio GN=trpt1 PE=2 SV=2	GO:0006388	tRNA splicing, via endonucleolytic cleavage and ligation	GO:0003950//GO:0016772	NAD+ ADP-ribosyltransferase activity//transferase activity, transferring phosphorus-containing groups	--	--
Cluster-16984.46466	-3.8931	0.00088358	0.034563	1.9e-181	PREDICTED: uncharacterized protein LOC105327994 [Crassostrea gigas]	2.3e-41	Uncharacterized protein C18H10.09 OS=Schizosaccharomyces pombe (strain 972 / ATCC 24843) GN=SPBC18H10.09 PE=3 SV=2	--	--	GO:0046872//GO:0008270	metal ion binding//zinc ion binding	--	--
Cluster-16984.48080	6.5648	0.00088424	0.034563	--	--	--	--	--	--	--	--	--	--
Cluster-16984.53316	4.6586	0.00088324	0.034563	3.6e-19	hypothetical protein LOTGIDRAFT_179538 [Lottia gigantea]>gi|556096462|gb|ESO85114.1| hypothetical protein LOTGIDRAFT_179538 [Lottia gigantea]	8.3e-16	Chromatin target of PRMT1 protein OS=Mus musculus GN=Chtop PE=1 SV=2	--	--	--	--	--	--
Cluster-16984.77246	2.648	0.00088424	0.034563	6.4e-56	PREDICTED: BTB/POZ domain-containing protein 2-like [Crassostrea gigas]>gi|762142634|ref|XP_011454539.1| PREDICTED: BTB/POZ domain-containing protein 2-like [Crassostrea gigas]>gi|762142636|ref|XP_011454540.1| PREDICTED: BTB/POZ domain-containing protein 2-like [Crassostrea gigas]>gi|762142638|ref|XP_011454541.1| PREDICTED: BTB/POZ domain-containing protein 2-like [Crassostrea gigas]>gi|762142640…	9.1e-42	BTB/POZ domain-containing protein 1 OS=Homo sapiens GN=BTBD1 PE=1 SV=1	--	--	GO:0005515	protein binding	--	--
Cluster-23495.1	-4.5524	0.00088091	0.034563	--	--	--	--	--	--	--	--	--	--
Cluster-30962.0	6.6418	0.00088158	0.034563	--	--	--	--	--	--	--	--	--	--
Cluster-16984.51942	3.5915	0.00088503	0.034572	--	--	--	--	--	--	--	--	--	--
Cluster-16984.1694	6.5197	0.00088726	0.034637	1.4e-36	hypothetical protein BRAFLDRAFT_85664 [Branchiostoma floridae]>gi|229283389|gb|EEN54130.1| hypothetical protein BRAFLDRAFT_85664, partial [Branchiostoma floridae]	2.2e-32	Neurotrypsin OS=Rattus norvegicus GN=Prss12 PE=1 SV=1	GO:0007165	signal transduction	GO:0005044	scavenger receptor activity	GO:0016020	membrane
Cluster-16984.45532	4.8024	0.00088932	0.034673	--	--	--	--	--	--	--	--	--	--
Cluster-16984.68306	-4.2777	0.00088916	0.034673	--	--	--	--	--	--	--	--	--	--
Cluster-16984.10259	6.5715	0.00089085	0.034709	--	--	--	--	--	--	--	--	--	--
Cluster-16984.71422	-1.9198	0.00089136	0.034709	3.2e-33	putative N-glycosylase/DNA lyase [Danaus plexippus]	5.3e-23	N-glycosylase/DNA lyase OS=Mus musculus GN=Ogg1 PE=2 SV=2	GO:0006306	DNA methylation	GO:0003677//GO:0008170	DNA binding//N-methyltransferase activity	--	--
Cluster-16984.62364	-3.3649	0.00089267	0.034738	--	--	--	--	GO:0034229	ethanolamine transport	GO:0034228//GO:0003779	ethanolamine transmembrane transporter activity//actin binding	GO:0019028//GO:0016021//GO:0005622	viral capsid//integral component of membrane//intracellular
Cluster-16984.82981	6.5293	0.0008948	0.034798	--	--	--	--	--	--	GO:0008430	selenium binding	--	--
Cluster-16984.31716	-6.5239	0.00089791	0.034897	--	--	--	--	--	--	--	--	--	--
Cluster-16984.15966	-4.3291	0.00090116	0.034997	--	--	--	--	GO:0006122	mitochondrial electron transport, ubiquinol to cytochrome c	--	--	GO:0005743//GO:0005750	mitochondrial inner membrane//mitochondrial respiratory chain complex III
Cluster-16984.20838	-6.9749	0.00090162	0.034997	--	--	--	--	--	--	--	--	--	--
Cluster-16984.67731	7.0368	0.00090314	0.035034	--	--	--	--	--	--	--	--	--	--
Cluster-16984.79317	3.7933	0.00090397	0.035044	--	--	--	--	--	--	--	--	--	--
Cluster-16984.52075	4.5972	0.0009051	0.035055	--	--	--	--	GO:0006355//GO:0022904//GO:0006118	regulation of transcription, DNA-templated//respiratory electron transport chain//obsolete electron transport	GO:0009055	electron carrier activity	GO:0016021//GO:0005634//GO:0016020	integral component of membrane//nucleus//membrane
Cluster-16984.53784	-3.0961	0.00090577	0.035055	1.2e-50	Sulfotransferase family cytosolic 1B member 1 [Crassostrea gigas]	1.6e-34	Sulfotransferase 1C2 OS=Mus musculus GN=Sult1c2 PE=1 SV=1	GO:0006338	chromatin remodeling	GO:0005524//GO:0003676//GO:0008146//GO:0016818	ATP binding//nucleic acid binding//sulfotransferase activity//hydrolase activity, acting on acid anhydrides, in phosphorus-containing anhydrides	GO:0005634	nucleus
Cluster-20894.1	-6.7114	0.00090598	0.035055	9.2e-130	PREDICTED: uncharacterized protein LOC105444695 [Strongylocentrotus purpuratus]	3.8e-06	Zinc finger BED domain-containing protein 5 OS=Bos taurus GN=ZBED5 PE=3 SV=1	GO:0008152	metabolic process	GO:0016758//GO:0046983	transferase activity, transferring hexosyl groups//protein dimerization activity	--	--
Cluster-10026.0	6.5642	0.00090987	0.035161	2.2e-92	PREDICTED: uncharacterized protein LOC105336466 isoform X3 [Crassostrea gigas]	--	--	--	--	--	--	--	--
Cluster-16984.73897	-3.7714	0.00090969	0.035161	--	--	--	--	--	--	--	--	--	--
Cluster-16984.41210	4.9198	0.00091053	0.035164	--	--	--	--	--	--	--	--	--	--
Cluster-16984.68455	-6.9647	0.00091241	0.035215	--	--	--	--	--	--	--	--	--	--
Cluster-16984.33971	6.9867	0.00091385	0.035248	--	--	--	--	GO:0006309	apoptotic DNA fragmentation	GO:0016787	hydrolase activity	GO:0005634//GO:0005737	nucleus//cytoplasm
Cluster-16984.20946	3.5171	0.00091629	0.03532	--	--	--	--	--	--	--	--	--	--
Cluster-16984.15510	-5.6657	0.00091794	0.035332	--	--	--	--	--	--	--	--	--	--
Cluster-16984.62394	-4.262	0.00091833	0.035332	--	--	--	--	GO:0030001//GO:0055085	metal ion transport//transmembrane transport	GO:0046873	metal ion transmembrane transporter activity	GO:0016020	membrane
Cluster-16984.62437	2.2077	0.00091734	0.035332	3.4e-70	PREDICTED: ankycorbin-like [Crassostrea gigas]	3e-10	Ankyrin-2 OS=Mus musculus GN=Ank2 PE=1 SV=2	GO:0035556	intracellular signal transduction	GO:0005515	protein binding	--	--
Cluster-16984.50234	-2.0121	0.00091933	0.035348	1e-174	PREDICTED: beta-hexosaminidase subunit alpha-like [Aplysia californica]	5.3e-155	Beta-hexosaminidase subunit beta OS=Homo sapiens GN=HEXB PE=1 SV=3	GO:0005975	carbohydrate metabolic process	GO:0004553	hydrolase activity, hydrolyzing O-glycosyl compounds	--	--
Cluster-16984.14729	6.9995	0.00092119	0.035398	2.6e-58	Protein G7c [Crassostrea gigas]	--	--	--	--	GO:0003712	transcription cofactor activity	GO:0000124//GO:0005667	SAGA complex//transcription factor complex
Cluster-16984.42967	-2.1376	0.00092412	0.035488	--	--	--	--	--	--	GO:0010181	FMN binding	GO:0016020	membrane
Cluster-16984.73913	6.952	0.00092528	0.03551	--	--	--	--	--	--	--	--	--	--
Cluster-16984.15619	7.0595	0.00092745	0.035571	2.2e-40	PREDICTED: zinc finger protein 721-like [Danio rerio]	4.6e-38	Zinc finger protein 484 OS=Homo sapiens GN=ZNF484 PE=1 SV=1	--	--	GO:0046983//GO:0046872	protein dimerization activity//metal ion binding	--	--
Cluster-16984.76635	3.2428	0.00092997	0.035645	--	--	--	--	--	--	--	--	--	--
Cluster-16984.59912	-5.5058	0.00093284	0.035733	--	--	--	--	--	--	--	--	--	--
Cluster-16984.79174	-4.6786	0.00093541	0.035787	--	--	--	--	--	--	--	--	--	--
Cluster-25976.0	-6.3734	0.00093485	0.035787	--	--	--	--	--	--	--	--	--	--
Cluster-16984.34054	-4.3781	0.00093792	0.03586	--	--	--	--	--	--	--	--	--	--
Cluster-16984.49865	6.447	0.00093949	0.035876	--	--	--	--	--	--	--	--	--	--
Cluster-16984.53060	6.9758	0.00093949	0.035876	3.2e-191	hypothetical protein LOTGIDRAFT_229832 [Lottia gigantea]>gi|556094173|gb|ESO82826.1| hypothetical protein LOTGIDRAFT_229832 [Lottia gigantea]	1.1e-175	Phosphoacetylglucosamine mutase OS=Homo sapiens GN=PGM3 PE=1 SV=1	GO:0005975//GO:0071704	carbohydrate metabolic process//organic substance metabolic process	GO:0016491//GO:0016757//GO:0016868	oxidoreductase activity//transferase activity, transferring glycosyl groups//intramolecular transferase activity, phosphotransferases	GO:0016020	membrane
Cluster-16984.21875	-4.1371	0.00094107	0.035909	--	--	--	--	GO:0006260//GO:0055114	DNA replication//oxidation-reduction process	--	--	--	--
Cluster-16984.3456	2.1894	0.00094154	0.035909	--	--	--	--	--	--	--	--	--	--
Cluster-12056.0	-4.5006	0.00094896	0.035926	8.4e-27	PREDICTED: uncharacterized protein LOC105348779 [Crassostrea gigas]	--	--	--	--	--	--	--	--
Cluster-16984.14589	6.5195	0.00094598	0.035926	--	--	--	--	--	--	--	--	--	--
Cluster-16984.1797	-6.5648	0.00094708	0.035926	7.9e-36	PREDICTED: uncharacterized protein LOC105442056 isoform X3 [Strongylocentrotus purpuratus]	--	--	GO:0032775//GO:0006306	DNA methylation on adenine//DNA methylation	GO:0009007//GO:0003677	site-specific DNA-methyltransferase (adenine-specific) activity//DNA binding	--	--
Cluster-16984.22366	-5.5305	0.00094901	0.035926	2.1e-23	hypothetical protein LOTGIDRAFT_156350 [Lottia gigantea]>gi|556115136|gb|ESP03788.1| hypothetical protein LOTGIDRAFT_156350 [Lottia gigantea]	4.5e-21	UPF0728 protein v1g117062 OS=Nematostella vectensis GN=v1g117062 PE=3 SV=1	--	--	--	--	--	--
Cluster-16984.23538	5.167	0.00094461	0.035926	--	--	--	--	--	--	--	--	--	--
Cluster-16984.23599	-6.95	0.00094737	0.035926	--	--	--	--	--	--	--	--	--	--
Cluster-16984.24543	-4.5929	0.00094398	0.035926	--	--	--	--	--	--	--	--	--	--
Cluster-16984.4082	-6.5974	0.00094817	0.035926	6.7e-84	PREDICTED: solute carrier family 40 member 1-like [Crassostrea gigas]	3.9e-63	Solute carrier family 40 member 1 OS=Homo sapiens GN=SLC40A1 PE=1 SV=1	GO:0034755//GO:0006826//GO:0006506	iron ion transmembrane transport//iron ion transport//GPI anchor biosynthetic process	GO:0016746//GO:0005381	transferase activity, transferring acyl groups//iron ion transmembrane transporter activity	GO:0016021//GO:0005789	integral component of membrane//endoplasmic reticulum membrane
Cluster-16984.42794	3.0771	0.00094281	0.035926	2.1e-69	PREDICTED: chloride intracellular channel protein 2-like [Crassostrea gigas]>gi|405965094|gb|EKC30516.1| Chloride intracellular channel exc-4 [Crassostrea gigas]	2.5e-22	Chloride intracellular channel protein 4 OS=Homo sapiens GN=CLIC4 PE=1 SV=4	--	--	--	--	--	--
Cluster-16984.69265	-6.9494	0.00094663	0.035926	1.9e-19	PREDICTED: uncharacterized protein LOC105344592 isoform X2 [Crassostrea gigas]	--	--	--	--	--	--	--	--
Cluster-19960.0	-3.0447	0.00094442	0.035926	3.3e-115	PREDICTED: uncharacterized protein LOC103359624 [Stegastes partitus]	2.1e-32	Retrovirus-related Pol polyprotein from transposon 412 OS=Drosophila melanogaster GN=POL PE=3 SV=1	GO:0015074	DNA integration	GO:0003723	RNA binding	--	--
Cluster-32281.1	-6.5607	0.00094745	0.035926	3.8e-23	PREDICTED: uncharacterized protein LOC105329496 [Crassostrea gigas]	--	--	--	--	--	--	--	--
Cluster-16984.32547	2.2068	0.00094996	0.03594	5.8e-94	PREDICTED: host cell factor 1-like isoform X4 [Aplysia californica]	7.5e-81	Host cell factor 1 OS=Mesocricetus auratus GN=HCFC1 PE=1 SV=1	--	--	GO:0005515	protein binding	--	--
Cluster-16984.9359	3.4579	0.00095066	0.035944	8e-29	hypothetical protein CGI_10009106 [Crassostrea gigas]	--	--	--	--	--	--	--	--
Cluster-16984.47476	-7.015	0.00095351	0.035987	7.8e-95	PREDICTED: peroxisomal leader peptide-processing protease-like isoform X3 [Crassostrea gigas]>gi|762126708|ref|XP_011446418.1| PREDICTED: peroxisomal leader peptide-processing protease-like isoform X3 [Crassostrea gigas]>gi|762126710|ref|XP_011446419.1| PREDICTED: peroxisomal leader peptide-processing protease-like isoform X3 [Crassostrea gigas]>gi|762126712|ref|XP_011446420.1| PREDICTED: peroxis…	9.5e-40	Peroxisomal leader peptide-processing protease OS=Mus musculus GN=Tysnd1 PE=1 SV=1	--	--	GO:0030695	GTPase regulator activity	--	--
Cluster-16984.71840	6.5688	0.00095357	0.035987	--	--	--	--	--	--	--	--	--	--
Cluster-16984.86995	-3.5665	0.00095321	0.035987	--	--	--	--	--	--	--	--	--	--
Cluster-16984.13595	-5.6606	0.00095586	0.036029	3.6e-46	PREDICTED: uncharacterized protein LOC105343609 [Crassostrea gigas]	--	--	--	--	--	--	--	--
Cluster-16984.87248	2.7965	0.00095567	0.036029	--	--	--	--	--	--	--	--	--	--
Cluster-16984.20972	-4.9707	0.00095793	0.036063	--	--	--	--	GO:0006810//GO:0006816	transport//calcium ion transport	GO:0042030//GO:0005246	ATPase inhibitor activity//calcium channel regulator activity	GO:0016020	membrane
Cluster-16984.33137	-4.0057	0.00095793	0.036063	--	--	--	--	--	--	--	--	--	--
Cluster-16984.52455	6.9987	0.00095893	0.036078	7.5e-163	PREDICTED: ninein-like isoform X1 [Crassostrea gigas]>gi|762126124|ref|XP_011446108.1| PREDICTED: ninein-like isoform X1 [Crassostrea gigas]>gi|762126126|ref|XP_011446109.1| PREDICTED: ninein-like isoform X1 [Crassostrea gigas]>gi|762126128|ref|XP_011446110.1| PREDICTED: ninein-like isoform X1 [Crassostrea gigas]>gi|762126130|ref|XP_011446111.1| PREDICTED: ninein-like isoform X1 [Crassostrea giga…	7.8e-75	Ninein-like protein OS=Mus musculus GN=Ninl PE=2 SV=3	GO:0006606	protein import into nucleus	GO:0005509	calcium ion binding	--	--
Cluster-16984.31585	4.7352	0.00096136	0.036125	9.7e-52	PREDICTED: uncharacterized protein LOC105322019 isoform X1 [Crassostrea gigas]	--	--	--	--	--	--	--	--
Cluster-16984.69500	3.9071	0.00096112	0.036125	--	--	--	--	--	--	--	--	--	--
Cluster-16984.12305	2.0312	0.00096339	0.036147	5.1e-125	PREDICTED: dynein assembly factor 1, axonemal-like [Crassostrea gigas]>gi|762153588|ref|XP_011414831.1| PREDICTED: dynein assembly factor 1, axonemal-like [Crassostrea gigas]	1.9e-87	Dynein assembly factor 1, axonemal OS=Homo sapiens GN=DNAAF1 PE=1 SV=5	GO:0010112	regulation of systemic acquired resistance	GO:0005515	protein binding	--	--
Cluster-16984.32874	2.8665	0.0009645	0.036147	1.9e-131	PREDICTED: splicing factor 3A subunit 1 [Condylura cristata]	2.9e-87	Splicing factor 3A subunit 1 OS=Bos taurus GN=SF3A1 PE=2 SV=1	GO:0006952//GO:0006396	defense response//RNA processing	GO:0005515//GO:0003723//GO:0030234	protein binding//RNA binding//enzyme regulator activity	GO:0016020//GO:0005576	membrane//extracellular region
Cluster-16984.47676	3.767	0.00096279	0.036147	--	--	--	--	--	--	--	--	--	--
Cluster-16984.67108	-3.7201	0.00096488	0.036147	9.5e-14	hypothetical protein BRAFLDRAFT_128896 [Branchiostoma floridae]>gi|229297143|gb|EEN67781.1| hypothetical protein BRAFLDRAFT_128896 [Branchiostoma floridae]	--	--	--	--	GO:0008168	methyltransferase activity	--	--
Cluster-16984.68835	-5.8522	0.00096412	0.036147	--	--	--	--	--	--	--	--	--	--
Cluster-16984.66748	-6.4386	0.0009668	0.036196	--	--	--	--	--	--	--	--	--	--
Cluster-16984.48928	-4.1055	0.00096789	0.036215	--	--	--	--	--	--	--	--	--	--
Cluster-16984.56036	2.564	0.0009696	0.036257	--	--	--	--	--	--	--	--	--	--
Cluster-16984.44804	-6.9448	0.00097102	0.036277	--	--	--	--	--	--	--	--	--	--
Cluster-16984.9859	-6.4841	0.00097133	0.036277	9.1e-32	PREDICTED: uncharacterized RNA-binding protein C365.04c-like [Aplysia californica]	4e-11	Uncharacterized RNA-binding protein C365.04c OS=Schizosaccharomyces pombe (strain 972 / ATCC 24843) GN=SPBC365.04c PE=3 SV=1	GO:0045892//GO:0006810	negative regulation of transcription, DNA-templated//transport	GO:0042626//GO:0003676//GO:0005524	ATPase activity, coupled to transmembrane movement of substances//nucleic acid binding//ATP binding	GO:0005634//GO:0016021	nucleus//integral component of membrane
Cluster-16984.54754	2.2291	0.0009729	0.036292	7.2e-99	hypothetical protein LOTGIDRAFT_66003, partial [Lottia gigantea]>gi|556103716|gb|ESO92368.1| hypothetical protein LOTGIDRAFT_66003, partial [Lottia gigantea]	2.9e-95	Pre-mRNA-splicing factor 38A OS=Xenopus laevis GN=prpf38a PE=2 SV=1	--	--	--	--	--	--
Cluster-16984.58432	-3.8053	0.0009725	0.036292	6.1e-170	PREDICTED: transient receptor potential cation channel subfamily V member 6-like isoform X11 [Crassostrea gigas]	2.5e-30	Transient receptor potential cation channel subfamily V member 6 OS=Homo sapiens GN=TRPV6 PE=1 SV=3	GO:0006811//GO:0055085	ion transport//transmembrane transport	GO:0005216//GO:0051082//GO:0015002	ion channel activity//unfolded protein binding//heme-copper terminal oxidase activity	GO:0016020	membrane
Cluster-13430.0	6.3592	0.00097447	0.036328	--	--	--	--	--	--	GO:0008270	zinc ion binding	GO:0005634	nucleus
Cluster-16984.73052	-6.5388	0.00097661	0.036368	--	--	--	--	--	--	--	--	--	--
Cluster-16984.87131	-6.6922	0.00097673	0.036368	9.5e-152	PREDICTED: TPR repeat-containing protein DDB_G0287407-like [Crassostrea gigas]	6.5e-15	TPR repeat-containing protein DDB_G0287407 OS=Dictyostelium discoideum GN=DDB_G0287407 PE=4 SV=1	GO:0007165//GO:0006955//GO:0055085	signal transduction//immune response//transmembrane transport	GO:0005515//GO:0005133	protein binding//interferon-gamma receptor binding	GO:0005576	extracellular region
Cluster-10103.1	6.9671	0.000983	0.036523	4.9e-80	PREDICTED: putative nuclease HARBI1 [Crassostrea gigas]	1.9e-18	Putative nuclease HARBI1 OS=Danio rerio GN=harbi1 PE=2 SV=1	GO:0007010//GO:0006313	cytoskeleton organization//transposition, DNA-mediated	GO:0004803//GO:0003779//GO:0003677//GO:0016788	transposase activity//actin binding//DNA binding//hydrolase activity, acting on ester bonds	--	--
Cluster-16984.25231	-6.93	0.00098324	0.036523	--	--	--	--	--	--	--	--	--	--
Cluster-16984.68173	-6.9189	0.00098378	0.036523	--	--	--	--	GO:0000398//GO:0006355	mRNA splicing, via spliceosome//regulation of transcription, DNA-templated	GO:0003682//GO:0003677	chromatin binding//DNA binding	GO:0000775//GO:0000785//GO:0005681//GO:0005634	chromosome, centromeric region//chromatin//spliceosomal complex//nucleus
Cluster-16984.69119	-6.9475	0.00098347	0.036523	--	--	--	--	--	--	--	--	--	--
Cluster-16984.76836	-3.7887	0.00098414	0.036523	--	--	--	--	--	--	--	--	--	--
Cluster-16984.83843	6.3275	0.00098447	0.036523	3.9e-49	PREDICTED: beta-1,3-galactosyltransferase 1-like [Crassostrea gigas]	6.9e-30	Beta-1,3-galactosyltransferase 1 OS=Homo sapiens GN=B3GALT1 PE=2 SV=1	GO:0006486	protein glycosylation	GO:0008378//GO:0016757	galactosyltransferase activity//transferase activity, transferring glycosyl groups	GO:0016020	membrane
Cluster-16984.68644	1.8562	0.00098687	0.036546	7.6e-83	PREDICTED: NEDD8-conjugating enzyme UBE2F-like isoform X1 [Crassostrea gigas]>gi|762157886|ref|XP_011417106.1| PREDICTED: NEDD8-conjugating enzyme UBE2F-like isoform X1 [Crassostrea gigas]>gi|762157888|ref|XP_011417107.1| PREDICTED: NEDD8-conjugating enzyme UBE2F-like isoform X1 [Crassostrea gigas]>gi|405973484|gb|EKC38196.1| NEDD8-conjugating enzyme UBE2F [Crassostrea gigas]	7.3e-65	NEDD8-conjugating enzyme UBE2F OS=Gallus gallus GN=UBE2F PE=2 SV=1	--	--	--	--	--	--
Cluster-16984.82421	-6.6738	0.00098628	0.036546	--	--	--	--	--	--	--	--	--	--
Cluster-20197.0	-6.4815	0.00098583	0.036546	--	--	--	--	--	--	--	--	--	--
Cluster-16984.12063	6.9071	0.00098822	0.036574	--	--	--	--	--	--	--	--	--	--
Cluster-15916.0	-6.5169	0.00098983	0.036611	--	--	--	--	--	--	--	--	--	--
Cluster-16984.10793	-6.4875	0.00099208	0.036637	3.6e-19	PREDICTED: uncharacterized protein LOC105323495 [Crassostrea gigas]	--	--	GO:0043087	regulation of GTPase activity	GO:0005089	Rho guanyl-nucleotide exchange factor activity	--	--
Cluster-16984.23365	-5.945	0.00099352	0.036637	--	--	--	--	--	--	--	--	--	--
Cluster-16984.24104	-6.5585	0.00099299	0.036637	--	--	--	--	--	--	--	--	--	--
Cluster-16984.52475	-6.8981	0.00099339	0.036637	--	--	--	--	--	--	--	--	--	--
Cluster-16984.76258	-5.1652	0.00099258	0.036637	--	--	--	--	--	--	--	--	--	--
Cluster-16984.76311	4.3684	0.00099474	0.03666	2.7e-179	PREDICTED: arylsulfatase J-like [Crassostrea gigas]	5.4e-90	Arylsulfatase B OS=Rattus norvegicus GN=Arsb PE=2 SV=2	GO:0008152	metabolic process	GO:0003824//GO:0008484	catalytic activity//sulfuric ester hydrolase activity	--	--
Cluster-16984.44312	-3.8574	0.00099938	0.036809	3.2e-144	PREDICTED: uncharacterized protein LOC105442056 isoform X1 [Strongylocentrotus purpuratus]>gi|780075470|ref|XP_011672126.1| PREDICTED: uncharacterized protein LOC105442056 isoform X2 [Strongylocentrotus purpuratus]	1.1e-06	Pol polyprotein OS=Equine infectious anemia virus (isolate CL22) GN=pol PE=1 SV=1	GO:0032775//GO:0006310//GO:0006306//GO:0015074	DNA methylation on adenine//DNA recombination//DNA methylation//DNA integration	GO:0003676//GO:0003677//GO:0009007//GO:0008270	nucleic acid binding//DNA binding//site-specific DNA-methyltransferase (adenine-specific) activity//zinc ion binding	--	--
Cluster-16984.72507	-6.9397	0.0010006	0.036816	--	--	--	--	--	--	--	--	--	--
Cluster-16984.80885	6.9006	0.0010008	0.036816	--	--	--	--	--	--	--	--	--	--
Cluster-16984.14385	-6.9582	0.001005	0.036906	--	--	--	--	GO:0006260//GO:0006144//GO:0018142//GO:0006308	DNA replication//purine nucleobase metabolic process//protein-DNA covalent cross-linking//DNA catabolic process	GO:0042624//GO:0016779//GO:0016888	ATPase activity, uncoupled//nucleotidyltransferase activity//endodeoxyribonuclease activity, producing 5'-phosphomonoesters	--	--
Cluster-16984.57495	4.6722	0.0010043	0.036906	--	--	--	--	--	--	--	--	--	--
Cluster-16984.65898	-6.9582	0.001005	0.036906	--	--	--	--	--	--	--	--	--	--
Cluster-16984.57871	1.59	0.0010084	0.036987	2.1e-148	PREDICTED: disheveled-associated activator of morphogenesis 1-like isoform X1 [Crassostrea gigas]>gi|762127365|ref|XP_011446762.1| PREDICTED: disheveled-associated activator of morphogenesis 1-like isoform X1 [Crassostrea gigas]>gi|762127367|ref|XP_011446763.1| PREDICTED: disheveled-associated activator of morphogenesis 1-like isoform X1 [Crassostrea gigas]>gi|762127369|ref|XP_011446764.1| PREDIC…	1.8e-123	Disheveled-associated activator of morphogenesis 1 OS=Mus musculus GN=Daam1 PE=1 SV=4	GO:0015992//GO:0006323//GO:0016973	proton transport//DNA packaging//poly(A)+ mRNA export from nucleus	--	--	GO:0019028//GO:0016021//GO:0005643	viral capsid//integral component of membrane//nuclear pore
Cluster-2772.2	-6.3843	0.0010082	0.036987	1.9e-42	PREDICTED: piggyBac transposable element-derived protein 3-like [Crassostrea gigas]	1.9e-10	Myb-like protein X OS=Dictyostelium discoideum GN=mybX PE=3 SV=1	--	--	--	--	--	--
Cluster-16984.69560	-6.3458	0.00101	0.037021	--	--	--	--	--	--	--	--	--	--
Cluster-16984.10771	6.9033	0.0010112	0.037042	--	--	--	--	GO:0006952//GO:0007165	defense response//signal transduction	GO:0005126	cytokine receptor binding	GO:0005576	extracellular region
Cluster-16984.41095	-4.0501	0.0010124	0.037067	--	--	--	--	--	--	GO:0004519	endonuclease activity	--	--
Cluster-16984.22977	-6.9034	0.0010135	0.037084	--	--	--	--	GO:0019497//GO:0006771	hexachlorocyclohexane metabolic process//riboflavin metabolic process	GO:0005515//GO:0003993//GO:0046872	protein binding//acid phosphatase activity//metal ion binding	GO:0016020	membrane
Cluster-16984.20142	6.9904	0.0010223	0.037337	--	--	--	--	GO:0016032//GO:0007212//GO:0048268	viral process//dopamine receptor signaling pathway//clathrin coat assembly	GO:0032051	clathrin light chain binding	GO:0019031//GO:0016021	viral envelope//integral component of membrane
Cluster-16984.36969	-6.8745	0.0010214	0.037337	0	PREDICTED: protein unc-45 homolog B-like [Crassostrea gigas]>gi|762080766|ref|XP_011418832.1| PREDICTED: protein unc-45 homolog B-like [Crassostrea gigas]>gi|405950531|gb|EKC18513.1| unc-45-like protein A [Crassostrea gigas]	5.1e-199	Protein unc-45 homolog B OS=Xenopus tropicalis GN=unc45b PE=1 SV=1	GO:0030036//GO:0007165	actin cytoskeleton organization//signal transduction	GO:0005179//GO:0003779//GO:0017048//GO:0005515	hormone activity//actin binding//Rho GTPase binding//protein binding	GO:0005576//GO:0019028	extracellular region//viral capsid
Cluster-16984.80713	-6.9375	0.0010225	0.037337	6.3e-40	T-cell acute lymphocytic leukemia protein 1-like [Crassostrea gigas]>gi|14906481|gb|AAK72692.1| transcription factor Tal [Crassostrea gigas]	9.2e-23	T-cell acute lymphocytic leukemia protein 1 homolog OS=Danio rerio GN=tal1 PE=1 SV=1	--	--	GO:0005515//GO:0008270//GO:0046983	protein binding//zinc ion binding//protein dimerization activity	--	--
Cluster-16984.83216	3.7811	0.0010229	0.037337	--	--	--	--	--	--	--	--	--	--
Cluster-16984.60271	3.5189	0.0010246	0.037379	1.5e-192	LAP3 [Tegillarca granosa]	1.2e-141	Cytosol aminopeptidase OS=Homo sapiens GN=LAP3 PE=1 SV=3	GO:0006508	proteolysis	GO:0004177	aminopeptidase activity	GO:0005622	intracellular
Cluster-16984.10896	3.7953	0.0010308	0.037473	--	--	--	--	--	--	--	--	--	--
Cluster-16984.17460	6.8945	0.0010305	0.037473	9.6e-97	PREDICTED: SAM and SH3 domain-containing protein 1-like isoform X2 [Crassostrea gigas]	1.1e-20	SAM and SH3 domain-containing protein 1 OS=Mus musculus GN=Sash1 PE=1 SV=1	GO:0008152	metabolic process	GO:0003824//GO:0005515	catalytic activity//protein binding	--	--
Cluster-16984.34968	-5.0073	0.0010309	0.037473	--	--	--	--	--	--	--	--	--	--
Cluster-16984.38454	6.5945	0.0010299	0.037473	--	--	--	--	--	--	--	--	--	--
Cluster-16984.45975	6.8977	0.0010296	0.037473	--	--	--	--	--	--	--	--	--	--
Cluster-16984.83444	6.8848	0.0010308	0.037473	2.9e-149	PREDICTED: metal-response element-binding transcription factor 2-like isoform X1 [Crassostrea gigas]	1.8e-106	Metal-response element-binding transcription factor 2 OS=Mus musculus GN=Mtf2 PE=1 SV=2	GO:0035556	intracellular signal transduction	GO:0005515	protein binding	--	--
Cluster-16984.49170	-3.5629	0.0010323	0.037503	--	--	--	--	--	--	--	--	--	--
Cluster-16984.10067	-6.9467	0.0010347	0.037524	--	--	--	--	GO:0016197//GO:0000724	endosomal transport//double-strand break repair via homologous recombination	--	--	GO:0030119	AP-type membrane coat adaptor complex
Cluster-16984.2921	6.9215	0.0010341	0.037524	1.6e-57	Putative inhibitor of apoptosis [Crassostrea gigas]	5.2e-35	Baculoviral IAP repeat-containing protein 3 OS=Mus musculus GN=Birc3 PE=1 SV=2	--	--	--	--	--	--
Cluster-16984.63745	-6.9015	0.0010341	0.037524	--	--	--	--	--	--	--	--	--	--
Cluster-16984.34584	-6.5093	0.0010367	0.037528	--	--	--	--	--	--	--	--	--	--
Cluster-16984.49988	6.899	0.0010359	0.037528	0	PREDICTED: HEAT repeat-containing protein 6-like [Crassostrea gigas]	1.8e-108	HEAT repeat-containing protein 6 OS=Mus musculus GN=Heatr6 PE=2 SV=1	GO:0006886//GO:0006206//GO:0006144//GO:0006383//GO:0006351//GO:0016192	intracellular protein transport//pyrimidine nucleobase metabolic process//purine nucleobase metabolic process//transcription from RNA polymerase III promoter//transcription, DNA-templated//vesicle-mediated transport	GO:0003677//GO:0003899//GO:0005515	DNA binding//DNA-directed RNA polymerase activity//protein binding	GO:0005730//GO:0030117//GO:0005666	nucleolus//membrane coat//DNA-directed RNA polymerase III complex
Cluster-21341.0	-6.4503	0.0010361	0.037528	--	--	--	--	--	--	GO:0019955	cytokine binding	--	--
Cluster-16984.33869	6.8958	0.0010412	0.037649	6e-54	PREDICTED: polymerase delta-interacting protein 2 [Manacus vitellinus]	8.7e-53	Polymerase delta-interacting protein 2 OS=Homo sapiens GN=POLDIP2 PE=1 SV=1	--	--	GO:0003677	DNA binding	--	--
Cluster-16984.45262	-4.8183	0.0010412	0.037649	--	--	--	--	--	--	GO:0003677	DNA binding	--	--
Cluster-16984.34717	-6.5884	0.0010427	0.037678	8.7e-20	hypothetical protein LOTGIDRAFT_63093, partial [Lottia gigantea]>gi|556102909|gb|ESO91561.1| hypothetical protein LOTGIDRAFT_63093, partial [Lottia gigantea]	--	--	--	--	--	--	--	--
Cluster-16984.36061	6.8982	0.0010435	0.037687	0	PREDICTED: serine/threonine-protein phosphatase 6 regulatory subunit 3-like isoform X3 [Crassostrea gigas]>gi|405960037|gb|EKC25989.1| Serine/threonine-protein phosphatase 6 regulatory subunit 3 [Crassostrea gigas]	1.9e-188	Serine/threonine-protein phosphatase 6 regulatory subunit 3 OS=Gallus gallus GN=PPP6R3 PE=2 SV=1	GO:0016055	Wnt signaling pathway	GO:0005515//GO:0008270//GO:0008013	protein binding//zinc ion binding//beta-catenin binding	GO:0016342	catenin complex
Cluster-16984.51152	-4.2354	0.0010454	0.037733	--	--	--	--	--	--	--	--	--	--
Cluster-16984.19631	-6.8921	0.001048	0.037741	--	--	--	--	--	--	--	--	--	--
Cluster-16984.25176	-6.5524	0.0010484	0.037741	--	--	--	--	--	--	--	--	--	--
Cluster-16984.68550	6.8988	0.0010487	0.037741	1.9e-296	PREDICTED: ATP-dependent RNA helicase DDX42-like [Crassostrea gigas]	2.5e-240	ATP-dependent RNA helicase DDX42 OS=Gallus gallus GN=DDX42 PE=2 SV=1	--	--	GO:0016787//GO:0003676//GO:0005524//GO:0003677	hydrolase activity//nucleic acid binding//ATP binding//DNA binding	--	--
Cluster-16984.81857	6.8924	0.0010469	0.037741	--	--	--	--	--	--	--	--	--	--
Cluster-29523.0	-5.6028	0.001048	0.037741	--	--	--	--	--	--	--	--	GO:0016021	integral component of membrane
Cluster-16984.63464	-6.5274	0.0010506	0.037788	3.7e-82	PREDICTED: putative nuclease HARBI1 [Strongylocentrotus purpuratus]	1.7e-50	Putative nuclease HARBI1 OS=Danio rerio GN=harbi1 PE=2 SV=1	GO:0006313//GO:0000372//GO:0006355	transposition, DNA-mediated//Group I intron splicing//regulation of transcription, DNA-templated	GO:0003700//GO:0004803//GO:0003677//GO:0016788	transcription factor activity, sequence-specific DNA binding//transposase activity//DNA binding//hydrolase activity, acting on ester bonds	GO:0030529//GO:0005667	intracellular ribonucleoprotein complex//transcription factor complex
Cluster-1909.0	5.1397	0.0010516	0.037801	1.3e-132	PREDICTED: sorbitol dehydrogenase-like [Crassostrea gigas]>gi|405957801|gb|EKC23984.1| Putative L-threonine 3-dehydrogenase [Crassostrea gigas]	1.7e-50	Probable L-threonine 3-dehydrogenase OS=Thermococcus kodakarensis (strain ATCC BAA-918 / JCM 12380 / KOD1) GN=tdh PE=1 SV=1	GO:0019354//GO:0006779//GO:0008152//GO:0055114	siroheme biosynthetic process//porphyrin-containing compound biosynthetic process//metabolic process//oxidation-reduction process	GO:0051287//GO:0008168//GO:0043115	NAD binding//methyltransferase activity//precorrin-2 dehydrogenase activity	--	--
Cluster-16984.68552	6.8912	0.0010531	0.037832	--	--	--	--	GO:0006367	transcription initiation from RNA polymerase II promoter	--	--	--	--
Cluster-16984.34459	-3.8055	0.0010551	0.037881	--	--	--	--	--	--	--	--	--	--
Cluster-16984.42410	-2.6553	0.0010564	0.037904	9.1e-187	PREDICTED: protein FAM154B-like isoform X2 [Crassostrea gigas]	3e-68	Stabilizer of axonemal microtubules 1 OS=Macaca fascicularis GN=SAXO1 PE=2 SV=2	--	--	GO:0005515	protein binding	--	--
Cluster-16984.18369	6.9144	0.0010594	0.037988	3.1e-50	PREDICTED: 5-hydroxytryptamine receptor 1A-like [Crassostrea gigas]>gi|405957184|gb|EKC23414.1| Beta-2 adrenergic receptor [Crassostrea gigas]	1.5e-12	Melanopsin OS=Homo sapiens GN=OPN4 PE=1 SV=1	GO:0007186	G-protein coupled receptor signaling pathway	GO:0004930	G-protein coupled receptor activity	GO:0016021	integral component of membrane
Cluster-16984.60242	-5.4282	0.0010599	0.037988	--	--	--	--	--	--	--	--	--	--
Cluster-16984.13344	6.9201	0.0010624	0.038011	--	--	--	--	--	--	--	--	--	--
Cluster-16984.21728	6.4763	0.0010623	0.038011	--	--	--	--	--	--	--	--	--	--
Cluster-16984.26004	-6.8876	0.0010617	0.038011	--	--	--	--	--	--	--	--	--	--
Cluster-19184.0	5.0343	0.0010648	0.038073	1.1e-12	PREDICTED: collagen alpha-2(VIII) chain-like [Ciona intestinalis]	3.1e-07	Complement C1q tumor necrosis factor-related protein 3 OS=Homo sapiens GN=C1QTNF3 PE=1 SV=1	GO:0006355	regulation of transcription, DNA-templated	GO:0003700	transcription factor activity, sequence-specific DNA binding	GO:0005667	transcription factor complex
Cluster-16984.15094	-4.315	0.0010685	0.038169	1.1e-135	PREDICTED: glutamate receptor ionotropic, kainate 3-like [Crassostrea gigas]	2.8e-57	Glutamate receptor ionotropic, kainate 3 OS=Rattus norvegicus GN=Grik3 PE=1 SV=1	GO:0007165//GO:0009405//GO:0006811//GO:0007268	signal transduction//pathogenesis//ion transport//synaptic transmission	GO:0005198//GO:0004970//GO:0005234	structural molecule activity//ionotropic glutamate receptor activity//extracellular-glutamate-gated ion channel activity	GO:0016021//GO:0016020	integral component of membrane//membrane
Cluster-16984.41534	6.8939	0.0010687	0.038169	--	--	--	--	--	--	--	--	--	--
Cluster-16984.68435	-6.8905	0.0010697	0.038182	--	--	--	--	--	--	--	--	--	--
Cluster-16984.32325	5.3354	0.0010711	0.038188	--	--	--	--	--	--	--	--	--	--
Cluster-16984.55113	-4.9186	0.0010706	0.038188	--	--	--	--	--	--	--	--	--	--
Cluster-16984.41600	1.9183	0.0010722	0.038203	2.5e-110	PREDICTED: TATA-box-binding protein-like [Crassostrea gigas]	7.3e-94	TATA-box-binding protein OS=Xenopus laevis GN=tbp PE=1 SV=1	GO:0006352	DNA-templated transcription, initiation	GO:0003677	DNA binding	--	--
Cluster-16984.66968	2.9128	0.0010729	0.038206	--	--	--	--	--	--	--	--	--	--
Cluster-26654.2	-3.754	0.0010739	0.038222	--	--	--	--	--	--	--	--	--	--
Cluster-16984.70417	6.876	0.0010754	0.038253	5.2e-53	PREDICTED: uncharacterized protein LOC105344452 [Crassostrea gigas]	9.4e-10	OTU domain-containing protein DDB_G0284757 OS=Dictyostelium discoideum GN=DDB_G0284757 PE=3 SV=2	GO:0055114//GO:0009690	oxidation-reduction process//cytokinin metabolic process	GO:0019139//GO:0050660	cytokinin dehydrogenase activity//flavin adenine dinucleotide binding	--	--
Cluster-16984.25857	-6.4738	0.0010774	0.038283	--	--	--	--	--	--	--	--	--	--
Cluster-16984.64744	5.5639	0.0010775	0.038283	--	--	--	--	--	--	--	--	--	--
Cluster-16984.25271	-3.2793	0.0010826	0.038397	4.1e-159	PREDICTED: glucose dehydrogenase [FAD, quinone]-like [Crassostrea gigas]	3e-101	Glucose dehydrogenase [FAD, quinone] OS=Drosophila melanogaster GN=Gld PE=3 SV=3	GO:0016117//GO:0055114	carotenoid biosynthetic process//oxidation-reduction process	GO:0050660//GO:0016705//GO:0016491//GO:0016614	flavin adenine dinucleotide binding//oxidoreductase activity, acting on paired donors, with incorporation or reduction of molecular oxygen//oxidoreductase activity//oxidoreductase activity, acting on CH-OH group of donors	--	--
Cluster-16984.31777	5.7826	0.001082	0.038397	--	--	--	--	--	--	--	--	--	--
Cluster-16984.35603	-6.8678	0.0010818	0.038397	6e-40	ankyrin repeat protein [Trichomonas vaginalis G3]>gi|121891508|gb|EAX96837.1| ankyrin repeat protein, putative [Trichomonas vaginalis G3]	2.4e-36	Ankyrin-3 OS=Rattus norvegicus GN=Ank3 PE=1 SV=3	GO:0035556	intracellular signal transduction	GO:0005515	protein binding	--	--
Cluster-16984.67918	-6.9319	0.0010845	0.038442	--	--	--	--	--	--	--	--	--	--
Cluster-16984.39699	-6.9574	0.0010858	0.038464	2.2e-23	PREDICTED: uncharacterized protein LOC105318228 [Crassostrea gigas]	3.3e-11	Signal transducer and activator of transcription 5B OS=Sus scrofa GN=STAT5B PE=2 SV=1	GO:0005985//GO:0009306//GO:0006011//GO:0030244//GO:0005982	sucrose metabolic process//protein secretion//UDP-glucose metabolic process//cellulose biosynthetic process//starch metabolic process	GO:0008270//GO:0016760	zinc ion binding//cellulose synthase (UDP-forming) activity	GO:0016020	membrane
Cluster-16984.45680	-5.3725	0.0010875	0.038468	--	--	--	--	--	--	--	--	--	--
Cluster-16984.57086	3.2576	0.0010878	0.038468	--	--	--	--	--	--	--	--	--	--
Cluster-16984.78630	-4.2818	0.0010868	0.038468	--	--	--	--	--	--	--	--	--	--
Cluster-16078.3	-6.4846	0.0010954	0.038716	2.6e-27	PREDICTED: neuronal acetylcholine receptor subunit alpha-10-like isoform X1 [Aplysia californica]	1.1e-06	Neuronal acetylcholine receptor subunit alpha-10 OS=Rattus norvegicus GN=Chrna10 PE=1 SV=1	GO:0006811	ion transport	GO:0005515	protein binding	GO:0016020	membrane
Cluster-16984.47587	-3.9338	0.0011029	0.03896	--	--	--	--	--	--	--	--	--	--
Cluster-16984.22760	-6.8589	0.0011042	0.038982	--	--	--	--	--	--	--	--	--	--
Cluster-20400.0	-6.8813	0.0011085	0.039113	--	--	--	--	--	--	--	--	--	--
Cluster-16984.66014	-4.6655	0.0011094	0.039119	3.8e-60	PREDICTED: dual specificity protein phosphatase 3-like [Crassostrea gigas]>gi|762163167|ref|XP_011419871.1| PREDICTED: dual specificity protein phosphatase 3-like [Crassostrea gigas]	1.4e-38	Dual specificity protein phosphatase 3 OS=Homo sapiens GN=DUSP3 PE=1 SV=1	GO:0006570//GO:0019988//GO:0006470	tyrosine metabolic process//charged-tRNA amino acid modification//protein dephosphorylation	GO:0043399//GO:0004725//GO:0008138	tRNA A64-2'-O-ribosylphosphate transferase activity//protein tyrosine phosphatase activity//protein tyrosine/serine/threonine phosphatase activity	--	--
Cluster-16984.28700	6.8817	0.0011107	0.039142	--	--	--	--	--	--	--	--	--	--
Cluster-16984.34879	1.8246	0.0011115	0.039142	1e-18	PREDICTED: uncharacterized protein LOC105332861 [Crassostrea gigas]	--	--	GO:0007155	cell adhesion	GO:0030246	carbohydrate binding	--	--
Cluster-16984.44843	6.881	0.0011119	0.039142	--	--	--	--	--	--	--	--	--	--
Cluster-16984.38793	4.6286	0.0011159	0.039169	5.2e-102	PREDICTED: protein phosphatase 1K, mitochondrial-like [Crassostrea gigas]	1.6e-74	Protein phosphatase 1K, mitochondrial OS=Bos taurus GN=PPM1K PE=2 SV=1	GO:0005978	glycogen biosynthetic process	GO:0003824	catalytic activity	GO:0005576	extracellular region
Cluster-16984.50873	6.4299	0.0011141	0.039169	--	--	--	--	--	--	--	--	--	--
Cluster-16984.54003	-6.8804	0.0011139	0.039169	--	--	--	--	--	--	--	--	--	--
Cluster-16984.55001	-3.7436	0.0011146	0.039169	--	--	--	--	--	--	--	--	--	--
Cluster-9414.0	6.9142	0.0011158	0.039169	--	--	--	--	--	--	--	--	--	--
Cluster-16984.7060	6.9648	0.0011177	0.039211	--	--	--	--	--	--	--	--	--	--
Cluster-16984.31362	-2.7381	0.0011187	0.039223	--	--	--	--	--	--	--	--	--	--
Cluster-16984.50459	4.1791	0.0011193	0.039223	--	--	--	--	--	--	--	--	--	--
Cluster-16984.17341	-6.5539	0.0011224	0.039284	--	--	--	--	GO:0006396//GO:0080009//GO:0009451	RNA processing//mRNA methylation//RNA modification	GO:0003723//GO:0008174	RNA binding//mRNA methyltransferase activity	--	--
Cluster-16984.17748	-3.4674	0.001123	0.039284	--	--	--	--	--	--	--	--	--	--
Cluster-16984.69821	-5.0406	0.0011237	0.039284	--	--	--	--	--	--	--	--	--	--
Cluster-17258.2	-6.6232	0.0011234	0.039284	7.7e-64	Organic cation transporter protein [Crassostrea gigas]	2.5e-41	Organic cation transporter protein OS=Drosophila melanogaster GN=Orct PE=1 SV=1	GO:0055085	transmembrane transport	GO:0022857	transmembrane transporter activity	GO:0016021	integral component of membrane
Cluster-16984.47782	2.4496	0.0011287	0.039439	--	--	--	--	--	--	--	--	--	--
Cluster-16984.36956	4.9518	0.0011326	0.039552	--	--	--	--	--	--	--	--	--	--
Cluster-16984.72988	2.1054	0.0011335	0.03956	--	--	--	--	--	--	GO:0008270	zinc ion binding	--	--
Cluster-16984.46541	2.1968	0.0011411	0.039778	7.1e-30	PREDICTED: ubiquinol-cytochrome-c reductase complex assembly factor 1-like [Aplysia californica]	1.6e-29	Ubiquinol-cytochrome-c reductase complex assembly factor 1 OS=Homo sapiens GN=UQCC1 PE=1 SV=3	--	--	--	--	--	--
Cluster-16984.81049	-6.8751	0.0011408	0.039778	9.5e-163	PREDICTED: probable flavin-containing monoamine oxidase A [Crassostrea gigas]	6.4e-74	Probable flavin-containing monoamine oxidase A OS=Dictyostelium discoideum GN=maoA PE=3 SV=1	GO:0008033//GO:0055114//GO:0006090//GO:0016117//GO:0006099	tRNA processing//oxidation-reduction process//pyruvate metabolic process//carotenoid biosynthetic process//tricarboxylic acid cycle	GO:0050660//GO:0016491//GO:0008924//GO:0016705	flavin adenine dinucleotide binding//oxidoreductase activity//malate dehydrogenase (quinone) activity//oxidoreductase activity, acting on paired donors, with incorporation or reduction of molecular oxygen	--	--
Cluster-12198.0	-6.4611	0.0011436	0.039837	--	--	--	--	--	--	GO:0005515	protein binding	--	--
Cluster-16984.11190	3.7027	0.0011451	0.039837	--	--	--	--	--	--	--	--	--	--
Cluster-16984.15177	-6.861	0.001144	0.039837	6.6e-48	hypothetical protein CAPTEDRAFT_24332, partial [Capitella teleta]	1e-43	Required for meiotic nuclear division protein 1 homolog OS=Homo sapiens GN=RMND1 PE=1 SV=2	--	--	--	--	--	--
Cluster-16984.26354	-4.7255	0.001146	0.039837	--	--	--	--	--	--	--	--	--	--
Cluster-16984.35659	-6.5019	0.0011456	0.039837	--	--	--	--	--	--	--	--	--	--
Cluster-16984.1815	4.2822	0.001148	0.039885	--	--	--	--	--	--	--	--	--	--
Cluster-16984.27804	6.8703	0.0011499	0.039927	--	--	--	--	--	--	--	--	--	--
Cluster-16984.1091	6.5036	0.0011508	0.039938	--	--	--	--	--	--	--	--	--	--
Cluster-16984.78428	-6.4256	0.0011563	0.040106	--	--	--	--	GO:0006012//GO:0009225//GO:0009117//GO:0009103	galactose metabolic process//nucleotide-sugar metabolic process//nucleotide metabolic process//lipopolysaccharide biosynthetic process	GO:0003978	UDP-glucose 4-epimerase activity	--	--
Cluster-16984.16198	-2.8249	0.0011588	0.040168	6.2e-194	PREDICTED: uncharacterized protein LOC105327928 [Crassostrea gigas]>gi|405960997|gb|EKC26860.1| Matrilin-2 [Crassostrea gigas]	1.2e-24	Cartilage matrix protein OS=Mus musculus GN=Matn1 PE=2 SV=2	GO:0006030	chitin metabolic process	GO:0008061	chitin binding	GO:0005576	extracellular region
Cluster-16984.73369	-6.8471	0.0011621	0.040259	--	--	--	--	--	--	--	--	--	--
Cluster-16984.19396	2.8998	0.0011631	0.040271	--	--	--	--	--	--	--	--	--	--
Cluster-16984.540	6.8304	0.0011642	0.040286	--	--	--	--	GO:0007096//GO:0006915//GO:0006919//GO:0006974//GO:0001836	regulation of exit from mitosis//apoptotic process//activation of cysteine-type endopeptidase activity involved in apoptotic process//cellular response to DNA damage stimulus//release of cytochrome c from mitochondria	--	--	GO:0005634	nucleus
Cluster-16984.59464	6.8478	0.0011671	0.040365	5.5e-308	PREDICTED: SH3 and multiple ankyrin repeat domains protein 3-like isoform X4 [Crassostrea gigas]	2.1e-105	SH3 and multiple ankyrin repeat domains protein 3 OS=Mus musculus GN=Shank3 PE=1 SV=3	--	--	GO:0005515	protein binding	--	--
Cluster-16984.20145	-6.8315	0.0011708	0.04047	1.3e-28	PREDICTED: GLIPR1-like protein 1 [Aplysia californica]	2.4e-25	Peptidase inhibitor 16 OS=Mus musculus GN=Pi16 PE=2 SV=1	--	--	--	--	--	--
Cluster-16984.72262	-4.9263	0.0011725	0.040505	--	--	--	--	--	--	--	--	--	--
Cluster-16984.20378	-6.8246	0.0011752	0.040575	--	--	--	--	--	--	--	--	--	--
Cluster-16984.32528	3.2103	0.0011801	0.0407	--	--	--	--	GO:0055114//GO:0016310//GO:0009069	oxidation-reduction process//phosphorylation//serine family amino acid metabolic process	GO:0004674//GO:0016972//GO:0005524	protein serine/threonine kinase activity//thiol oxidase activity//ATP binding	--	--
Cluster-16984.66041	3.6707	0.0011797	0.0407	--	--	--	--	--	--	--	--	--	--
Cluster-16984.76272	-2.0346	0.0011826	0.040763	7.6e-105	PREDICTED: sodium/bile acid cotransporter 7-like [Crassostrea gigas]	5.5e-95	Sodium/bile acid cotransporter 7 OS=Xenopus tropicalis GN=slc10a7 PE=2 SV=1	--	--	--	--	GO:0016020	membrane
Cluster-16984.84286	6.408	0.0011847	0.040811	--	--	--	--	--	--	--	--	--	--
Cluster-16984.48251	6.9007	0.0011855	0.040816	3.1e-25	PREDICTED: uncharacterized protein LOC105317170 isoform X7 [Crassostrea gigas]	--	--	GO:0006810	transport	--	--	GO:0030288	outer membrane-bounded periplasmic space
Cluster-11055.0	-6.5384	0.001189	0.040913	--	--	--	--	--	--	--	--	--	--
Cluster-16984.24113	-6.8316	0.0011906	0.040924	--	--	--	--	--	--	--	--	--	--
Cluster-27673.0	-4.3473	0.0011906	0.040924	--	--	--	--	GO:0055114//GO:0006118	oxidation-reduction process//obsolete electron transport	GO:0009916	alternative oxidase activity	--	--
Cluster-16984.15486	1.9898	0.0011936	0.041004	1e-119	PREDICTED: mitochondrial import inner membrane translocase subunit TIM44-like isoform X1 [Aplysia californica]	2.4e-108	Mitochondrial import inner membrane translocase subunit TIM44 OS=Rattus norvegicus GN=Timm44 PE=1 SV=1	GO:0033617	mitochondrial respiratory chain complex IV assembly	--	--	GO:0005739	mitochondrion
Cluster-16984.11939	4.8478	0.0011952	0.041035	--	--	--	--	--	--	--	--	--	--
Cluster-16984.14548	6.8134	0.0011998	0.041089	--	--	--	--	GO:0055114	oxidation-reduction process	GO:0016638	oxidoreductase activity, acting on the CH-NH2 group of donors	--	--
Cluster-16984.25797	-5.5896	0.0011978	0.041089	--	--	--	--	--	--	--	--	--	--
Cluster-16984.30559	6.8181	0.0012009	0.041089	--	--	--	--	GO:0032801//GO:0019076//GO:0006812	receptor catabolic process//viral release from host cell//cation transport	GO:0005261	cation channel activity	GO:0033644	host cell membrane
Cluster-16984.33469	2.4221	0.001199	0.041089	4.8e-46	PREDICTED: sarcoplasmic reticulum histidine-rich calcium-binding protein-like [Crassostrea gigas]	2e-15	Sarcoplasmic reticulum histidine-rich calcium-binding protein OS=Homo sapiens GN=HRC PE=1 SV=1	GO:0006412//GO:0042254	translation//ribosome biogenesis	GO:0003735	structural constituent of ribosome	GO:0005622//GO:0005840	intracellular//ribosome
Cluster-16984.41249	-6.811	0.0012015	0.041089	--	--	--	--	--	--	--	--	--	--
Cluster-16984.81668	2.4707	0.0012003	0.041089	--	--	--	--	--	--	--	--	--	--
Cluster-16984.83519	3.4357	0.0012004	0.041089	--	--	--	--	GO:0009103	lipopolysaccharide biosynthetic process	--	--	GO:0005789//GO:0016020	endoplasmic reticulum membrane//membrane
Cluster-16984.38172	-3.8043	0.0012034	0.041134	--	--	--	--	--	--	--	--	--	--
Cluster-16984.52131	-6.4044	0.0012063	0.041209	--	--	--	--	--	--	--	--	--	--
Cluster-16984.1648	5.3909	0.0012081	0.041223	2.1e-80	TPA_exp: replicase/helicase/endonuclease [Danio rerio]	2.3e-18	ATP-dependent DNA helicase PIF1 OS=Danio rerio GN=pif1 PE=2 SV=1	GO:0006281//GO:0007264//GO:0000723	DNA repair//small GTPase mediated signal transduction//telomere maintenance	GO:0005525//GO:0005524//GO:0003678	GTP binding//ATP binding//DNA helicase activity	GO:0005657	replication fork
Cluster-16984.9603	3.2375	0.0012075	0.041223	--	--	--	--	--	--	--	--	--	--
Cluster-16984.57188	6.4591	0.0012098	0.041259	--	--	--	--	--	--	--	--	--	--
Cluster-16984.21433	6.8391	0.0012147	0.041352	5.3e-32	hypothetical protein CGI_10024203 [Crassostrea gigas]	--	--	--	--	--	--	--	--
Cluster-16984.25521	-6.4454	0.0012152	0.041352	--	--	--	--	--	--	--	--	--	--
Cluster-16984.45723	-4.7568	0.0012137	0.041352	--	--	--	--	--	--	GO:0030246	carbohydrate binding	--	--
Cluster-16984.58332	-5.4408	0.0012141	0.041352	--	--	--	--	--	--	--	--	--	--
Cluster-16984.20655	-6.397	0.0012174	0.041402	1.5e-06	predicted protein [Nematostella vectensis]>gi|156218195|gb|EDO39097.1| predicted protein [Nematostella vectensis]	--	--	--	--	--	--	--	--
Cluster-16984.76122	6.8295	0.0012187	0.041423	--	--	--	--	--	--	--	--	--	--
Cluster-16984.68321	-3.4095	0.0012233	0.041556	--	--	--	--	--	--	--	--	--	--
Cluster-28753.1	6.4246	0.0012259	0.041623	--	--	--	--	--	--	--	--	--	--
Cluster-16984.17674	-4.1385	0.0012272	0.041642	--	--	--	--	--	--	--	--	--	--
Cluster-16984.50383	4.4089	0.0012318	0.041763	2.1e-124	PREDICTED: NAD-dependent protein deacetylase sirtuin-6-like [Crassostrea gigas]>gi|762122617|ref|XP_011444265.1| PREDICTED: NAD-dependent protein deacetylase sirtuin-6-like [Crassostrea gigas]	3.5e-103	NAD-dependent protein deacetylase sirtuin-6 OS=Homo sapiens GN=SIRT6 PE=1 SV=2	--	--	GO:0000287//GO:0070403//GO:0030976	magnesium ion binding//NAD+ binding//thiamine pyrophosphate binding	--	--
Cluster-16984.72488	6.862	0.0012321	0.041763	--	--	--	--	--	--	--	--	--	--
Cluster-16984.69247	2.0652	0.0012385	0.041957	--	--	--	--	--	--	--	--	--	--
Cluster-16984.5864	6.7974	0.0012406	0.042005	--	--	--	--	--	--	--	--	--	--
Cluster-16984.31411	-4.5011	0.0012414	0.04201	--	--	--	--	--	--	--	--	--	--
Cluster-16984.23855	-2.4966	0.0012445	0.04209	--	--	--	--	--	--	--	--	--	--
Cluster-16984.61620	6.8641	0.0012465	0.0421	--	--	--	--	--	--	--	--	--	--
Cluster-16984.70403	4.9659	0.0012468	0.0421	1.9e-08	PREDICTED: tigger transposable element-derived protein 6-like [Saccoglossus kowalevskii]	--	--	--	--	GO:0003676	nucleic acid binding	--	--
Cluster-21849.0	-6.8003	0.0012458	0.0421	8.3e-257	PREDICTED: uncharacterized protein LOC105334697 [Crassostrea gigas]	1.1e-80	Uncharacterized protein FLJ43738 OS=Homo sapiens PE=2 SV=1	--	--	--	--	--	--
Cluster-32584.3	-6.5002	0.001249	0.042149	--	--	--	--	--	--	--	--	--	--
Cluster-16984.65962	-2.0202	0.0012524	0.04224	--	--	--	--	--	--	--	--	--	--
Cluster-16984.16992	-6.8757	0.0012547	0.042284	4.8e-100	PREDICTED: uncharacterized protein LOC105344566 [Crassostrea gigas]	1.2e-13	Armadillo repeat-containing protein 10 OS=Rattus norvegicus GN=Armc10 PE=2 SV=1	GO:0015991//GO:0016192//GO:0070588//GO:0006886//GO:0006355//GO:0006816//GO:0008608	ATP hydrolysis coupled proton transport//vesicle-mediated transport//calcium ion transmembrane transport//intracellular protein transport//regulation of transcription, DNA-templated//calcium ion transport//attachment of spindle microtubules to kinetochore	GO:0016820//GO:0005515//GO:0005262	hydrolase activity, acting on acid anhydrides, catalyzing transmembrane movement of substances//protein binding//calcium channel activity	GO:0030117//GO:0000221//GO:0016020//GO:0042729//GO:0072686	membrane coat//vacuolar proton-transporting V-type ATPase, V1 domain//membrane//DASH complex//mitotic spindle
Cluster-16984.21265	-5.5073	0.001256	0.042284	--	--	--	--	--	--	--	--	--	--
Cluster-16984.26188	-5.5181	0.0012564	0.042284	--	--	--	--	GO:0007411	axon guidance	--	--	--	--
Cluster-16984.68562	-4.4194	0.0012552	0.042284	--	--	--	--	--	--	--	--	--	--
Cluster-16984.18107	-6.7998	0.0012584	0.042329	--	--	--	--	--	--	--	--	--	--
Cluster-16984.57037	2.3005	0.0012603	0.042345	--	--	--	--	--	--	--	--	--	--
Cluster-16984.82152	6.7909	0.0012603	0.042345	--	--	--	--	--	--	--	--	--	--
Cluster-16984.75334	-6.8438	0.0012638	0.04244	0	PREDICTED: rap guanine nucleotide exchange factor 4-like [Crassostrea gigas]	0	Rap guanine nucleotide exchange factor 4 OS=Homo sapiens GN=RAPGEF4 PE=1 SV=1	GO:0007264//GO:0035556//GO:0043087	small GTPase mediated signal transduction//intracellular signal transduction//regulation of GTPase activity	GO:0005085	guanyl-nucleotide exchange factor activity	--	--
Cluster-16984.71998	-6.8208	0.0012675	0.04254	--	--	--	--	--	--	GO:0008270//GO:0003677//GO:0046872	zinc ion binding//DNA binding//metal ion binding	--	--
Cluster-16984.3323	6.4582	0.0012696	0.042566	--	--	--	--	--	--	--	--	--	--
Cluster-16984.64982	-4.4367	0.0012697	0.042566	--	--	--	--	GO:0006508	proteolysis	GO:0004197	cysteine-type endopeptidase activity	GO:0016021//GO:0009276	integral component of membrane//Gram-negative-bacterium-type cell wall
Cluster-16984.26134	4.8482	0.0012763	0.042766	--	--	--	--	--	--	--	--	--	--
Cluster-16984.50612	-4.9095	0.0012797	0.042855	--	--	--	--	--	--	--	--	--	--
Cluster-16984.20178	6.8189	0.0012814	0.042865	1.8e-50	PREDICTED: vezatin-like [Crassostrea gigas]	5.2e-21	Vezatin OS=Mus musculus GN=Vezt PE=1 SV=2	GO:0006144//GO:0006351//GO:0034227//GO:0006206//GO:0006281//GO:0002098	purine nucleobase metabolic process//transcription, DNA-templated//tRNA thio-modification//pyrimidine nucleobase metabolic process//DNA repair//tRNA wobble uridine modification	GO:0017022//GO:0003899//GO:0003677//GO:0008270//GO:0000049	myosin binding//DNA-directed RNA polymerase activity//DNA binding//zinc ion binding//tRNA binding	GO:0016459//GO:0005730	myosin complex//nucleolus
Cluster-16984.58342	-6.8003	0.0012814	0.042865	--	--	--	--	--	--	--	--	--	--
Cluster-16984.39237	-2.4706	0.0012832	0.042902	--	--	--	--	--	--	--	--	--	--
Cluster-16984.64367	-6.7795	0.0012844	0.042918	--	--	--	--	--	--	--	--	--	--
Cluster-16984.67028	6.9081	0.0012867	0.042973	--	--	--	--	--	--	--	--	--	--
Cluster-16984.64979	-6.5647	0.0012886	0.043012	--	--	--	--	--	--	--	--	--	--
Cluster-16984.10540	-6.7832	0.0012954	0.043192	--	--	--	--	--	--	--	--	--	--
Cluster-16984.42266	-6.4822	0.0012947	0.043192	--	--	--	--	--	--	--	--	--	--
Cluster-16984.71350	-6.2	0.001297	0.043223	4.3e-96	PREDICTED: E3 ubiquitin-protein ligase RGLG2-like isoform X1 [Crassostrea gigas]>gi|762163900|ref|XP_011420250.1| PREDICTED: E3 ubiquitin-protein ligase RGLG2-like isoform X1 [Crassostrea gigas]	1.8e-70	Copine family protein 2 OS=Caenorhabditis elegans GN=cpna-2 PE=2 SV=4	--	--	--	--	--	--
Cluster-16984.72425	-6.3619	0.0012977	0.043223	--	--	--	--	GO:0042254//GO:0006412	ribosome biogenesis//translation	GO:0003735	structural constituent of ribosome	GO:0005622//GO:0005840	intracellular//ribosome
Cluster-16984.25685	6.5337	0.0012985	0.043226	1.5e-59	PREDICTED: zinc finger protein 845-like isoform X2 [Crassostrea gigas]>gi|762124979|ref|XP_011445508.1| PREDICTED: zinc finger protein 845-like isoform X2 [Crassostrea gigas]>gi|762124981|ref|XP_011445509.1| PREDICTED: zinc finger protein 845-like isoform X2 [Crassostrea gigas]>gi|762124983|ref|XP_011445511.1| PREDICTED: zinc finger protein 845-like isoform X2 [Crassostrea gigas]	2.2e-18	Zinc finger protein 845 OS=Homo sapiens GN=ZNF845 PE=2 SV=3	--	--	GO:0008270//GO:0046872	zinc ion binding//metal ion binding	--	--
Cluster-16984.68637	-6.8411	0.0013017	0.043285	--	--	--	--	--	--	--	--	--	--
Cluster-16984.82201	-6.3675	0.0013015	0.043285	--	--	--	--	--	--	--	--	--	--
Cluster-16984.17022	-6.2596	0.0013084	0.043485	--	--	--	--	--	--	--	--	--	--
Cluster-16984.53841	-6.7913	0.0013099	0.043486	--	--	--	--	--	--	--	--	--	--
Cluster-16984.86682	4.3723	0.0013098	0.043486	--	--	--	--	--	--	--	--	--	--
Cluster-16984.11753	-6.4856	0.0013116	0.04352	--	--	--	--	--	--	--	--	--	--
Cluster-16984.67839	-6.4421	0.0013127	0.043532	--	--	--	--	--	--	--	--	--	--
Cluster-16984.15509	-6.7701	0.0013153	0.043546	--	--	--	--	--	--	--	--	--	--
Cluster-16984.20338	6.8545	0.0013165	0.043546	--	--	--	--	--	--	--	--	--	--
Cluster-16984.3846	6.5815	0.0013147	0.043546	--	--	--	--	--	--	--	--	--	--
Cluster-16984.50603	-6.7686	0.0013167	0.043546	--	--	--	--	--	--	--	--	--	--
Cluster-16984.51173	5.3232	0.0013151	0.043546	--	--	--	--	--	--	--	--	--	--
Cluster-16984.10952	6.4028	0.0013199	0.043581	3.9e-07	hypothetical protein LOTGIDRAFT_133731 [Lottia gigantea]>gi|556094611|gb|ESO83264.1| hypothetical protein LOTGIDRAFT_133731 [Lottia gigantea]	--	--	--	--	--	--	--	--
Cluster-16984.55151	-6.4454	0.0013196	0.043581	4.9e-116	PREDICTED: alpha-mannosidase 2-like [Aplysia californica]>gi|871206423|ref|XP_012936645.1| PREDICTED: alpha-mannosidase 2-like [Aplysia californica]>gi|871206426|ref|XP_012936650.1| PREDICTED: alpha-mannosidase 2-like [Aplysia californica]	1.1e-91	Alpha-mannosidase 2x OS=Mus musculus GN=Man2a2 PE=2 SV=2	GO:0005975	carbohydrate metabolic process	GO:0004559	alpha-mannosidase activity	--	--
Cluster-16984.55863	-6.7669	0.0013186	0.043581	--	--	--	--	--	--	--	--	GO:0042470	melanosome
Cluster-16984.62393	5.5587	0.0013228	0.043654	--	--	--	--	--	--	--	--	--	--
Cluster-16984.20193	-6.7632	0.0013239	0.043668	--	--	--	--	--	--	--	--	--	--
Cluster-16984.42299	-6.424	0.0013308	0.043847	--	--	--	--	--	--	--	--	--	--
Cluster-16984.71921	-3.7339	0.0013307	0.043847	1.6e-27	PREDICTED: uncharacterized protein LOC105320250 isoform X3 [Crassostrea gigas]	--	--	--	--	--	--	--	--
Cluster-12178.0	-6.7527	0.0013396	0.044114	1.2e-09	hypothetical protein LOTGIDRAFT_122569, partial [Lottia gigantea]>gi|556102202|gb|ESO90854.1| hypothetical protein LOTGIDRAFT_122569, partial [Lottia gigantea]	--	--	--	--	--	--	GO:0019028	viral capsid
Cluster-16984.24454	-6.7559	0.0013429	0.044158	--	--	--	--	--	--	--	--	--	--
Cluster-16984.31624	6.7968	0.0013451	0.044158	--	--	--	--	--	--	--	--	--	--
Cluster-16984.3941	6.4906	0.0013453	0.044158	--	--	--	--	--	--	--	--	--	--
Cluster-16984.42048	6.7797	0.001346	0.044158	--	--	--	--	--	--	GO:0005198	structural molecule activity	GO:0019028	viral capsid
Cluster-16984.55821	6.7481	0.0013456	0.044158	6.4e-203	PREDICTED: IQ motif and SEC7 domain-containing protein 1-like [Aplysia californica]	6.6e-139	IQ motif and SEC7 domain-containing protein 1 OS=Mus musculus GN=Iqsec1 PE=1 SV=2	GO:0032012//GO:0043087	regulation of ARF protein signal transduction//regulation of GTPase activity	GO:0005086	ARF guanyl-nucleotide exchange factor activity	--	--
Cluster-16984.80280	-6.3431	0.0013443	0.044158	5.9e-13	PREDICTED: uncharacterized protein LOC105321910 [Crassostrea gigas]>gi|405962207|gb|EKC27908.1| hypothetical protein CGI_10013250 [Crassostrea gigas]	--	--	--	--	--	--	--	--
Cluster-33020.1	6.4228	0.0013456	0.044158	--	--	--	--	GO:0006304	DNA modification	GO:0004867//GO:0003677//GO:0003824	serine-type endopeptidase inhibitor activity//DNA binding//catalytic activity	GO:0005576	extracellular region
Cluster-16984.47358	-2.2261	0.0013515	0.044315	--	--	--	--	--	--	--	--	--	--
Cluster-16984.42349	-3.6543	0.001354	0.044375	--	--	--	--	--	--	--	--	--	--
Cluster-16984.67076	6.3718	0.0013548	0.044377	--	--	--	--	--	--	--	--	--	--
Cluster-16984.57030	2.3509	0.0013563	0.044402	1.1e-190	PREDICTED: formin-like protein CG32138 [Crassostrea gigas]	6.2e-133	Formin-like protein CG32138 OS=Drosophila melanogaster GN=CG32138 PE=1 SV=3	--	--	--	--	--	--
Cluster-16984.51556	6.7824	0.0013571	0.044403	--	--	--	--	--	--	--	--	--	--
Cluster-16984.28391	-6.7772	0.0013589	0.044439	8.7e-171	PREDICTED: synaptotagmin-7-like isoform X3 [Crassostrea gigas]	1.4e-91	Synaptotagmin-7 OS=Mus musculus GN=Syt7 PE=1 SV=1	--	--	GO:0005515	protein binding	--	--
Cluster-16984.78085	-6.2156	0.0013597	0.04444	--	--	--	--	GO:0055114	oxidation-reduction process	GO:0016730	oxidoreductase activity, acting on iron-sulfur proteins as donors	--	--
Cluster-16984.65065	4.2575	0.0013605	0.044443	--	--	--	--	--	--	--	--	--	--
Cluster-16984.53726	3.0194	0.0013615	0.044454	--	--	--	--	--	--	--	--	--	--
Cluster-16984.31930	-3.2162	0.0013633	0.044486	9.6e-27	hypothetical protein LOTGIDRAFT_237883 [Lottia gigantea]>gi|556114000|gb|ESP02652.1| hypothetical protein LOTGIDRAFT_237883 [Lottia gigantea]	--	--	--	--	GO:0005515	protein binding	--	--
Cluster-27665.2	-4.6644	0.001364	0.044486	2.9e-229	PREDICTED: ATP-binding cassette sub-family G member 2-like isoform X1 [Crassostrea gigas]	8.2e-171	ATP-binding cassette sub-family G member 2 OS=Homo sapiens GN=ABCG2 PE=1 SV=3	GO:0009405//GO:0006810	pathogenesis//transport	GO:0019870//GO:0016887//GO:0005525//GO:0003924//GO:0005524	potassium channel inhibitor activity//ATPase activity//GTP binding//GTPase activity//ATP binding	GO:0005576//GO:0016020	extracellular region//membrane
Cluster-16984.7824	-6.4418	0.0013661	0.044507	--	--	--	--	--	--	--	--	--	--
Cluster-16984.8094	6.3626	0.0013659	0.044507	--	--	--	--	--	--	--	--	--	--
Cluster-16984.58129	6.7736	0.0013677	0.044512	0	PREDICTED: DNA mismatch repair protein Msh6-like isoform X1 [Crassostrea gigas]	0	DNA mismatch repair protein Msh6 OS=Mus musculus GN=Msh6 PE=1 SV=3	GO:0006298	mismatch repair	GO:0030983//GO:0005524	mismatched DNA binding//ATP binding	--	--
Cluster-16984.80571	6.7503	0.0013669	0.044512	--	--	--	--	--	--	GO:0003924//GO:0005525	GTPase activity//GTP binding	--	--
Cluster-16984.85791	4.9109	0.0013685	0.044517	2.2e-08	protein turtle-like B [Scleropages formosus]	1.9e-07	Neural cell adhesion molecule 2 OS=Mus musculus GN=Ncam2 PE=2 SV=1	GO:0019497//GO:0006771	hexachlorocyclohexane metabolic process//riboflavin metabolic process	GO:0005515//GO:0046872//GO:0003993	protein binding//metal ion binding//acid phosphatase activity	--	--
Cluster-16984.38293	6.7437	0.0013726	0.044538	--	--	--	--	--	--	--	--	--	--
Cluster-16984.44708	-6.7871	0.0013726	0.044538	3.1e-105	PREDICTED: uncharacterized protein LOC105324754 isoform X1 [Crassostrea gigas]	9.9e-59	C-Jun-amino-terminal kinase-interacting protein 1 OS=Homo sapiens GN=MAPK8IP1 PE=1 SV=1	GO:0097034//GO:0006446//GO:0006417	mitochondrial respiratory chain complex IV biogenesis//regulation of translational initiation//regulation of translation	GO:0003743//GO:0005515	translation initiation factor activity//protein binding	GO:0005840//GO:0005743	ribosome//mitochondrial inner membrane
Cluster-16984.51873	-4.3584	0.0013705	0.044538	--	--	--	--	--	--	--	--	--	--
Cluster-16984.63310	6.3868	0.0013729	0.044538	1.2e-71	PREDICTED: bis(5'-adenosyl)-triphosphatase enpp4-like [Crassostrea gigas]	8.8e-46	Ectonucleotide pyrophosphatase/phosphodiesterase family member 5 OS=Homo sapiens GN=ENPP5 PE=2 SV=1	GO:0008152	metabolic process	GO:0003824//GO:0008484	catalytic activity//sulfuric ester hydrolase activity	--	--
Cluster-16984.64271	6.4247	0.0013723	0.044538	3.2e-93	PREDICTED: phospholipase B1, membrane-associated-like [Crassostrea gigas]	1.5e-66	Phospholipase B1, membrane-associated OS=Cavia porcellus GN=PLB1 PE=1 SV=1	GO:0006260	DNA replication	GO:0003887//GO:0003677//GO:0016788	DNA-directed DNA polymerase activity//DNA binding//hydrolase activity, acting on ester bonds	GO:0042575	DNA polymerase complex
Cluster-16984.63004	6.7431	0.0013745	0.044569	3.3e-154	PREDICTED: putative uncharacterized protein CXorf58 isoform X1 [Crassostrea gigas]	6.5e-57	Putative uncharacterized protein CXorf58 OS=Homo sapiens GN=CXorf58 PE=2 SV=2	GO:0006952	defense response	--	--	--	--
Cluster-16984.28486	-6.7484	0.0013763	0.044586	--	--	--	--	--	--	--	--	--	--
Cluster-16984.53485	-3.4481	0.0013765	0.044586	--	--	--	--	--	--	--	--	--	--
Cluster-16984.49724	-2.9505	0.0013778	0.044604	0	PREDICTED: poly [ADP-ribose] polymerase 1-like [Crassostrea gigas]	2.5e-276	Poly [ADP-ribose] polymerase 1 OS=Gallus gallus GN=PARP1 PE=1 SV=2	GO:0006471	protein ADP-ribosylation	GO:0003950//GO:0003677//GO:0008270	NAD+ ADP-ribosyltransferase activity//DNA binding//zinc ion binding	GO:0031083//GO:0005634	BLOC-1 complex//nucleus
Cluster-16984.2060	4.8941	0.0013801	0.044606	--	--	--	--	--	--	--	--	--	--
Cluster-16984.36205	4.3292	0.0013813	0.044606	--	--	--	--	--	--	--	--	--	--
Cluster-16984.40746	-3.5987	0.0013812	0.044606	--	--	--	--	--	--	--	--	--	--
Cluster-16984.60080	6.7887	0.0013815	0.044606	2.6e-116	PREDICTED: porphobilinogen deaminase-like [Crassostrea gigas]>gi|405950547|gb|EKC18528.1| Porphobilinogen deaminase [Crassostrea gigas]	9e-96	Porphobilinogen deaminase OS=Bos taurus GN=HMBS PE=2 SV=1	GO:0033014//GO:0015994	tetrapyrrole biosynthetic process//chlorophyll metabolic process	GO:0004418	hydroxymethylbilane synthase activity	--	--
Cluster-24580.2	-2.5329	0.001379	0.044606	--	--	--	--	--	--	--	--	--	--
Cluster-16984.55645	-6.7948	0.0013835	0.044649	3.6e-276	PREDICTED: rho guanine nucleotide exchange factor 11-like isoform X13 [Crassostrea gigas]	2.9e-76	Rho guanine nucleotide exchange factor 12 OS=Homo sapiens GN=ARHGEF12 PE=1 SV=1	GO:0035023//GO:0035556//GO:0043087	regulation of Rho protein signal transduction//intracellular signal transduction//regulation of GTPase activity	GO:0005515//GO:0005089	protein binding//Rho guanyl-nucleotide exchange factor activity	GO:0005737	cytoplasm
Cluster-16984.86867	6.8323	0.0013855	0.04469	2.3e-53	hypothetical protein LOTGIDRAFT_201780 [Lottia gigantea]>gi|556109424|gb|ESO98076.1| hypothetical protein LOTGIDRAFT_201780 [Lottia gigantea]	3.6e-46	Coenzyme Q-binding protein COQ10 homolog B, mitochondrial OS=Homo sapiens GN=COQ10B PE=2 SV=1	GO:0015931//GO:0033227	nucleobase-containing compound transport//dsRNA transport	GO:0051033	RNA transmembrane transporter activity	GO:0016021	integral component of membrane
Cluster-16984.17031	6.3398	0.0013882	0.044745	7.1e-130	PREDICTED: dynein heavy chain 2, axonemal-like [Aplysia californica]	9.7e-119	Dynein heavy chain 2, axonemal OS=Mus musculus GN=Dnah2 PE=2 SV=1	GO:0007155//GO:0006886//GO:0006308//GO:0007283	cell adhesion//intracellular protein transport//DNA catabolic process//spermatogenesis	GO:0008855	exodeoxyribonuclease VII activity	GO:0005801//GO:0009318//GO:0016020//GO:0005794	cis-Golgi network//exodeoxyribonuclease VII complex//membrane//Golgi apparatus
Cluster-16984.28792	4.5562	0.0013887	0.044745	--	--	--	--	--	--	--	--	--	--
Cluster-12470.0	-6.4539	0.0013903	0.044754	--	--	--	--	--	--	--	--	--	--
Cluster-16984.44269	-6.0193	0.0013904	0.044754	--	--	--	--	--	--	--	--	--	--
Cluster-16984.72124	6.7583	0.0013922	0.044788	--	--	--	--	GO:0006812//GO:0055085	cation transport//transmembrane transport	GO:0035091//GO:0008324	phosphatidylinositol binding//cation transmembrane transporter activity	GO:0016021	integral component of membrane
Cluster-16984.60946	3.8348	0.0013934	0.044801	5.8e-21	PREDICTED: 28S ribosomal protein S18a, mitochondrial [Nasonia vitripennis]	7.3e-11	28S ribosomal protein S18a, mitochondrial OS=Homo sapiens GN=MRPS18A PE=1 SV=1	GO:0006412//GO:0042254	translation//ribosome biogenesis	GO:0003735	structural constituent of ribosome	GO:0005622//GO:0005840	intracellular//ribosome
Cluster-16984.82035	-4.6605	0.0013949	0.044826	--	--	--	--	--	--	--	--	--	--
Cluster-16984.11616	6.7579	0.0013984	0.044916	--	--	--	--	--	--	--	--	--	--
Cluster-16984.16973	-6.7371	0.0013998	0.044937	--	--	--	--	--	--	GO:0008201	heparin binding	--	--
Cluster-16984.55976	-6.3599	0.0014029	0.045013	--	--	--	--	--	--	--	--	--	--
Cluster-16984.40636	-2.5682	0.0014067	0.04511	1.5e-101	PREDICTED: peptidyl-glycine alpha-amidating monooxygenase A-like isoform X1 [Crassostrea gigas]>gi|762122707|ref|XP_011444314.1| PREDICTED: peptidyl-glycine alpha-amidating monooxygenase A-like isoform X2 [Crassostrea gigas]>gi|405963700|gb|EKC29256.1| Peptidyl-glycine alpha-amidating monooxygenase A [Crassostrea gigas]	1.6e-58	Peptidyl-glycine alpha-amidating monooxygenase A OS=Xenopus laevis GN=pam-a PE=1 SV=3	--	--	GO:0005515	protein binding	--	--
Cluster-16984.53869	-6.7435	0.0014081	0.045132	3.4e-145	bone morphogenetic protein 7 [Pinctada martensii]	9e-77	Bone morphogenetic protein 7 OS=Mus musculus GN=Bmp7 PE=1 SV=2	GO:0008283//GO:0040007//GO:0007165	cell proliferation//growth//signal transduction	GO:0008083	growth factor activity	--	--
Cluster-16984.66278	-5.5103	0.001411	0.045202	--	--	--	--	--	--	--	--	--	--
Cluster-16984.25561	-4.5272	0.0014126	0.04522	--	--	--	--	--	--	--	--	--	--
Cluster-16984.51603	-6.7273	0.0014131	0.04522	--	--	--	--	--	--	--	--	--	--
Cluster-13937.0	-3.3318	0.0014179	0.045279	--	--	--	--	--	--	--	--	--	--
Cluster-16984.36737	-6.7435	0.0014165	0.045279	--	--	--	--	--	--	--	--	--	--
Cluster-16984.38813	-4.1634	0.0014181	0.045279	--	--	--	--	--	--	GO:0008270//GO:0046983	zinc ion binding//protein dimerization activity	--	--
Cluster-16984.64501	-6.1535	0.0014181	0.045279	--	--	--	--	--	--	--	--	--	--
Cluster-16984.76521	6.3509	0.0014186	0.045279	1e-151	PREDICTED: trichohyalin-like [Crassostrea gigas]	2.7e-19	Calponin homology domain-containing protein DDB_G0272472 OS=Dictyostelium discoideum GN=DDB_G0272472 PE=3 SV=1	--	--	--	--	--	--
Cluster-16984.58882	6.8147	0.0014206	0.045303	1.3e-26	PREDICTED: RNA-binding protein with serine-rich domain 1-B-like isoform X2 [Crassostrea gigas]	5.9e-27	RNA-binding protein with serine-rich domain 1 OS=Pongo abelii GN=RNPS1 PE=2 SV=1	GO:0015992//GO:0006952//GO:0015986	proton transport//defense response//ATP synthesis coupled proton transport	GO:0003723//GO:0003676//GO:0015078//GO:0004190//GO:0046935	RNA binding//nucleic acid binding//hydrogen ion transmembrane transporter activity//aspartic-type endopeptidase activity//1-phosphatidylinositol-3-kinase regulator activity	GO:0016021//GO:0000276//GO:0005944	integral component of membrane//mitochondrial proton-transporting ATP synthase complex, coupling factor F(o)//phosphatidylinositol 3-kinase complex, class IB
Cluster-16984.6068	6.4072	0.0014208	0.045303	--	--	--	--	--	--	--	--	--	--
Cluster-16984.41704	-4.7542	0.0014225	0.045334	--	--	--	--	--	--	--	--	--	--
Cluster-16984.19802	-3.602	0.001426	0.045408	--	--	--	--	--	--	--	--	GO:0016021	integral component of membrane
Cluster-16984.47661	3.0994	0.0014263	0.045408	--	--	--	--	--	--	--	--	--	--
Cluster-16984.73206	-6.7348	0.0014292	0.045475	--	--	--	--	--	--	--	--	--	--
Cluster-16984.21409	-6.3187	0.0014304	0.045489	--	--	--	--	--	--	--	--	--	--
Cluster-16984.78421	-6.742	0.0014343	0.04559	--	--	--	--	--	--	--	--	--	--
Cluster-16984.36687	6.8288	0.001437	0.045606	--	--	--	--	--	--	--	--	--	--
Cluster-16984.54437	3.9342	0.0014366	0.045606	3.9e-171	PREDICTED: PDZ and LIM domain protein 7-like isoform X1 [Crassostrea gigas]>gi|762110090|ref|XP_011437722.1| PREDICTED: PDZ and LIM domain protein 7-like isoform X2 [Crassostrea gigas]	2.9e-65	PDZ and LIM domain protein Zasp OS=Drosophila melanogaster GN=Zasp52 PE=1 SV=2	--	--	GO:0005515//GO:0008270	protein binding//zinc ion binding	--	--
Cluster-34739.0	-6.3108	0.0014369	0.045606	--	--	--	--	--	--	--	--	--	--
Cluster-16984.4140	-6.4026	0.0014398	0.045624	4.3e-65	PREDICTED: lipase maturation factor 2-like isoform X2 [Crassostrea gigas]	2.2e-37	Lipase maturation factor 2 OS=Bos taurus GN=LMF2 PE=2 SV=2	--	--	--	--	GO:0036128	CatSper complex
Cluster-16984.70237	-6.7466	0.0014398	0.045624	--	--	--	--	--	--	--	--	--	--
Cluster-16984.7330	4.2127	0.0014397	0.045624	--	--	--	--	--	--	--	--	--	--
Cluster-16984.26712	6.7104	0.0014433	0.045711	0	PREDICTED: rap guanine nucleotide exchange factor 4-like [Crassostrea gigas]	0	Rap guanine nucleotide exchange factor 4 OS=Homo sapiens GN=RAPGEF4 PE=1 SV=1	GO:0035556//GO:0043087//GO:0007264	intracellular signal transduction//regulation of GTPase activity//small GTPase mediated signal transduction	GO:0005085	guanyl-nucleotide exchange factor activity	--	--
Cluster-16984.20752	4.599	0.0014457	0.045762	--	--	--	--	--	--	--	--	--	--
Cluster-16984.32654	2.6653	0.0014479	0.045796	--	--	--	--	--	--	GO:0005509//GO:0005544	calcium ion binding//calcium-dependent phospholipid binding	--	--
Cluster-16984.49088	6.741	0.0014483	0.045796	3.5e-243	PREDICTED: microsomal triglyceride transfer protein large subunit-like [Crassostrea gigas]	8.7e-101	Microsomal triglyceride transfer protein large subunit (Fragment) OS=Bos taurus GN=MTTP PE=1 SV=1	GO:0035556//GO:0006869	intracellular signal transduction//lipid transport	GO:0005319	lipid transporter activity	--	--
Cluster-16984.78324	6.3914	0.001449	0.045797	--	--	--	--	--	--	--	--	--	--
Cluster-16984.51127	6.71	0.0014508	0.045807	--	--	--	--	--	--	--	--	--	--
Cluster-16984.86278	6.738	0.0014503	0.045807	1.2e-117	PREDICTED: uncharacterized protein LOC105341065 [Crassostrea gigas]	--	--	--	--	--	--	--	--
Cluster-16984.11068	2.7168	0.0014545	0.0459	--	--	--	--	--	--	--	--	--	--
Cluster-16984.19356	6.7436	0.0014604	0.046014	9.2e-41	PREDICTED: annexin A6-like isoform X3 [Crassostrea gigas]	9.1e-12	Uncharacterized protein C17orf105 homolog OS=Mus musculus PE=2 SV=1	--	--	--	--	--	--
Cluster-16984.28111	-2.5433	0.0014591	0.046014	--	--	--	--	--	--	--	--	--	--
Cluster-16984.82917	6.7841	0.0014597	0.046014	1.2e-17	PREDICTED: ectodysplasin-A-like isoform X5 [Crassostrea gigas]	--	--	GO:0006955//GO:0007165	immune response//signal transduction	GO:0005164	tumor necrosis factor receptor binding	GO:0016020	membrane
Cluster-16984.83134	3.9776	0.0014697	0.046283	--	--	--	--	--	--	--	--	--	--
Cluster-16984.87375	-6.7083	0.0014714	0.046312	--	--	--	--	--	--	--	--	--	--
Cluster-16984.70120	4.385	0.0014781	0.0465	--	--	--	--	--	--	--	--	--	--
Cluster-12674.0	-6.7975	0.0014795	0.046506	--	--	--	--	--	--	--	--	--	--
Cluster-16984.43360	4.045	0.0014809	0.046506	--	--	--	--	--	--	--	--	--	--
Cluster-16984.64870	-4.5992	0.0014812	0.046506	--	--	--	--	--	--	--	--	--	--
Cluster-16984.72428	4.6317	0.0014813	0.046506	--	--	--	--	--	--	--	--	--	--
Cluster-16984.17051	3.631	0.0014829	0.046531	--	--	--	--	GO:0051028	mRNA transport	--	--	GO:0005634	nucleus
Cluster-16984.35335	-6.3355	0.0014842	0.046547	--	--	--	--	--	--	--	--	--	--
Cluster-16984.8793	-6.4987	0.0014852	0.046557	--	--	--	--	--	--	--	--	--	--
Cluster-8264.0	-6.4022	0.0014861	0.04656	--	--	--	--	--	--	--	--	--	--
Cluster-16984.62947	3.8744	0.0014875	0.046579	--	--	--	--	GO:0006313	transposition, DNA-mediated	GO:0003677//GO:0004803	DNA binding//transposase activity	--	--
Cluster-16984.80914	6.7206	0.0014933	0.046739	--	--	--	--	--	--	GO:0001848	complement binding	GO:0005615	extracellular space
Cluster-16984.53053	3.5802	0.0014943	0.046745	5.7e-74	PREDICTED: tankyrase-2-like [Crassostrea gigas]	2.2e-25	Importin-7 OS=Mus musculus GN=Ipo7 PE=1 SV=2	GO:0006270//GO:0008283//GO:0006955//GO:0007165//GO:0040007	DNA replication initiation//cell proliferation//immune response//signal transduction//growth	GO:0005515//GO:0008083//GO:0005129//GO:0008270	protein binding//growth factor activity//granulocyte macrophage colony-stimulating factor receptor binding//zinc ion binding	GO:0005576//GO:0005622	extracellular region//intracellular
Cluster-16984.67105	-2.9045	0.0014954	0.046755	3.4e-73	PREDICTED: spliceosome RNA helicase DDX39B [Crassostrea gigas]	8.4e-72	Spliceosome RNA helicase DDX39B OS=Bos taurus GN=DDX39B PE=2 SV=1	--	--	--	--	--	--
Cluster-16984.58567	3.6531	0.0015013	0.04681	--	--	--	--	--	--	--	--	--	--
Cluster-16984.60534	6.7883	0.0015001	0.04681	2.2e-67	PREDICTED: probable signal peptidase complex subunit 2 isoform X1 [Crassostrea gigas]	2.5e-58	Probable signal peptidase complex subunit 2 OS=Xenopus tropicalis GN=spcs2 PE=2 SV=1	GO:0006465	signal peptide processing	GO:0008233	peptidase activity	GO:0016021//GO:0005787	integral component of membrane//signal peptidase complex
Cluster-16984.63539	-3.1734	0.0014988	0.04681	--	--	--	--	--	--	--	--	--	--
Cluster-16984.68120	3.779	0.0015017	0.04681	--	--	--	--	--	--	--	--	--	--
Cluster-16984.69760	-2.3875	0.0014979	0.04681	5.8e-22	PREDICTED: uncharacterized protein LOC105338591 isoform X2 [Crassostrea gigas]	--	--	--	--	--	--	--	--
Cluster-27614.0	-6.2992	0.0015017	0.04681	5e-44	PREDICTED: peroxiredoxin-5, mitochondrial-like [Crassostrea gigas]>gi|405959671|gb|EKC25683.1| Peroxiredoxin-5, mitochondrial [Crassostrea gigas]	9.2e-22	Peroxiredoxin-5, mitochondrial OS=Homo sapiens GN=PRDX5 PE=1 SV=4	GO:0055114	oxidation-reduction process	GO:0016209//GO:0016491	antioxidant activity//oxidoreductase activity	--	--
Cluster-16984.64055	3.7338	0.0015051	0.046892	3.7e-34	CREB/ATF bZIP transcription factor [Crassostrea gigas]	4.9e-10	CREB/ATF bZIP transcription factor OS=Homo sapiens GN=CREBZF PE=1 SV=2	GO:0006355//GO:0000917//GO:0018279//GO:0043093	regulation of transcription, DNA-templated//barrier septum assembly//protein N-linked glycosylation via asparagine//FtsZ-dependent cytokinesis	GO:0003700//GO:0004579//GO:0043565	transcription factor activity, sequence-specific DNA binding//dolichyl-diphosphooligosaccharide-protein glycotransferase activity//sequence-specific DNA binding	GO:0005737//GO:0008250//GO:0016021//GO:0005667	cytoplasm//oligosaccharyltransferase complex//integral component of membrane//transcription factor complex
Cluster-16984.73848	6.4095	0.001507	0.046928	--	--	--	--	GO:0015992//GO:0015986	proton transport//ATP synthesis coupled proton transport	GO:0015078	hydrogen ion transmembrane transporter activity	--	--
Cluster-16984.39199	5.0057	0.0015091	0.046969	--	--	--	--	--	--	--	--	--	--
Cluster-16984.59300	4.5645	0.0015099	0.046971	8.9e-29	predicted protein [Nematostella vectensis]>gi|156229203|gb|EDO49999.1| predicted protein [Nematostella vectensis]	3.4e-20	Double-stranded RNA-specific adenosine deaminase OS=Mus musculus GN=Adar PE=1 SV=2	GO:0006807//GO:0009451//GO:0006400//GO:0008033//GO:0006396//GO:0006144	nitrogen compound metabolic process//RNA modification//tRNA modification//tRNA processing//RNA processing//purine nucleobase metabolic process	GO:0004000//GO:0008176//GO:0003723	adenosine deaminase activity//tRNA (guanine-N7-)-methyltransferase activity//RNA binding	--	--
Cluster-16984.68424	-6.7085	0.001513	0.047041	--	--	--	--	--	--	--	--	--	--
Cluster-33285.0	-6.3723	0.0015141	0.047053	--	--	--	--	--	--	--	--	--	--
Cluster-16984.33218	4.8769	0.0015222	0.047088	--	--	--	--	--	--	--	--	--	--
Cluster-16984.49081	-3.1894	0.001519	0.047088	--	--	--	--	--	--	--	--	--	--
Cluster-16984.70600	-6.6974	0.001517	0.047088	--	--	--	--	--	--	--	--	--	--
Cluster-16984.75148	-6.6939	0.0015185	0.047088	--	--	--	--	--	--	--	--	--	--
Cluster-16984.75860	2.6408	0.0015212	0.047088	1.1e-259	PREDICTED: F-box/WD repeat-containing protein 7-like [Crassostrea gigas]	5.1e-236	F-box/WD repeat-containing protein 7 OS=Bos taurus GN=FBXW7 PE=1 SV=2	GO:0009405//GO:0006355	pathogenesis//regulation of transcription, DNA-templated	GO:0005515//GO:0008270	protein binding//zinc ion binding	GO:0005634	nucleus
Cluster-16984.82826	-6.3158	0.0015212	0.047088	--	--	--	--	GO:0019058	viral life cycle	GO:0005198	structural molecule activity	GO:0012506	vesicle membrane
Cluster-16984.85736	3.8325	0.0015219	0.047088	6.5e-125	PREDICTED: ectonucleotide pyrophosphatase/phosphodiesterase family member 5-like [Crassostrea gigas]>gi|405975778|gb|EKC40324.1| Ectonucleotide pyrophosphatase/phosphodiesterase family member 5 [Crassostrea gigas]	1.4e-87	Bis(5'-adenosyl)-triphosphatase enpp4 OS=Xenopus tropicalis GN=enpp4 PE=2 SV=1	GO:0008152	metabolic process	GO:0008484//GO:0046872//GO:0003824	sulfuric ester hydrolase activity//metal ion binding//catalytic activity	--	--
Cluster-16984.85754	6.41	0.0015197	0.047088	5.4e-68	PREDICTED: fatty acid desaturase 2-like [Crassostrea gigas]	5.5e-52	Fatty acid desaturase 2 OS=Xenopus laevis GN=fads2 PE=2 SV=1	--	--	--	--	--	--
Cluster-25471.0	-6.4123	0.0015214	0.047088	--	--	--	--	--	--	--	--	--	--
Cluster-16984.12175	6.6815	0.0015241	0.047125	--	--	--	--	--	--	--	--	--	--
Cluster-16984.41705	-3.8946	0.0015249	0.047126	--	--	--	--	--	--	--	--	--	--
Cluster-16984.66352	-3.9775	0.0015283	0.047206	4.1e-194	PREDICTED: uncharacterized protein LOC105343609 [Crassostrea gigas]	1.6e-07	Proteoglycan 4 OS=Homo sapiens GN=PRG4 PE=1 SV=2	GO:0015074	DNA integration	--	--	--	--
Cluster-16984.57274	1.5833	0.0015321	0.047286	2.4e-91	PREDICTED: interferon-induced protein 44-like [Crassostrea gigas]>gi|762084529|ref|XP_011424759.1| PREDICTED: interferon-induced protein 44-like [Crassostrea gigas]>gi|762084531|ref|XP_011424760.1| PREDICTED: interferon-induced protein 44-like [Crassostrea gigas]>gi|762084533|ref|XP_011424761.1| PREDICTED: interferon-induced protein 44-like [Crassostrea gigas]	1.4e-43	Interferon-induced protein 44-like OS=Homo sapiens GN=IFI44L PE=2 SV=3	GO:0007165//GO:0007186//GO:0008152	signal transduction//G-protein coupled receptor signaling pathway//metabolic process	GO:0004871//GO:0005524//GO:0019001//GO:0031683//GO:0003924//GO:0005525//GO:0016301	signal transducer activity//ATP binding//guanyl nucleotide binding//G-protein beta/gamma-subunit complex binding//GTPase activity//GTP binding//kinase activity	--	--
Cluster-16984.60850	-6.7173	0.0015325	0.047286	--	--	--	--	--	--	--	--	--	--
Cluster-16984.67780	6.7251	0.0015332	0.047286	--	--	--	--	--	--	--	--	--	--
Cluster-16984.67879	6.7069	0.0015363	0.047359	--	--	--	--	--	--	--	--	--	--
Cluster-16984.73987	6.7313	0.0015381	0.047379	5.4e-104	PREDICTED: uncharacterized protein LOC105338732 isoform X2 [Crassostrea gigas]>gi|762118752|ref|XP_011442266.1| PREDICTED: uncharacterized protein LOC105338732 isoform X2 [Crassostrea gigas]>gi|762118754|ref|XP_011442267.1| PREDICTED: uncharacterized protein LOC105338732 isoform X2 [Crassostrea gigas]	8.5e-49	Poly [ADP-ribose] polymerase 12 OS=Homo sapiens GN=PARP12 PE=1 SV=1	--	--	GO:0003950	NAD+ ADP-ribosyltransferase activity	--	--
Cluster-16984.87424	-6.2832	0.0015385	0.047379	--	--	--	--	--	--	--	--	--	--
Cluster-16984.10192	6.3031	0.0015462	0.047418	--	--	--	--	--	--	--	--	--	--
Cluster-16984.23453	-6.0503	0.0015458	0.047418	--	--	--	--	--	--	--	--	GO:0033588	Elongator holoenzyme complex
Cluster-16984.27773	-6.6839	0.0015434	0.047418	--	--	--	--	--	--	GO:0005515	protein binding	--	--
Cluster-16984.4542	-6.4587	0.0015471	0.047418	--	--	--	--	--	--	--	--	--	--
Cluster-16984.69019	-5.0545	0.0015472	0.047418	--	--	--	--	--	--	--	--	--	--
Cluster-16984.69937	-6.6888	0.0015432	0.047418	--	--	--	--	--	--	--	--	--	--
Cluster-16984.83809	-6.3241	0.0015475	0.047418	--	--	--	--	--	--	--	--	--	--
Cluster-16984.84892	-6.6888	0.0015432	0.047418	--	--	--	--	--	--	--	--	--	--
Cluster-16984.85595	6.4097	0.0015423	0.047418	--	--	--	--	--	--	--	--	--	--
[truncated: 70 more rows]

## Sheet: Table S4
Supplemental Table 4. DEGs enriched in apoptosis, P53 and TNF signaling pathways
Pathway term	Gene ID	Gene name	Log2FoldChange	p-value	FDR
Apoptosis	Cluster-16984.2921	birc3	6.9215	0.0010341	0.037524
	Cluster-16984.13393	casp3	6.1737	1.69e-05	0.0026453
	Cluster-16984.76266	casp8	7.8758	3.82e-05	0.0047085
	Cluster-16984.78530	gadd45	-7.2448	1.72e-06	0.0004823
p53 signaling pathway	Cluster-16984.63306	tp53i3	7.5764	0.00027101	0.016306
	Cluster-16984.78530	gadd45	-7.2448	1.72e-06	0.0004823
	Cluster-16984.76266	casp8	7.8758	3.82e-05	0.0047085
TNF signaling pathway	Cluster-16984.2921	BIRC3	6.048	0.00079695	0.032602
	Cluster-16984.76266	casp8	7.8758	3.82e-05	0.0047085
	Cluster-16984.13393	casp3	6.1737	1.69e-05	0.0026453

## Sheet: Figure S1
Supplemental Figure 1. The length distribution of assembled contigs and unigenes in the sequenced cDNA library of C. farreri testis.
A, length distribution of assembled contigs; B, length distribution of unigenes.

## Sheet: Figure S2
Supplemental Figure 2. H_cluster of DEGs
Grey lines indicate relative expression change of different DEGs
Blue line indicates the mean expression value of DEGs of each cluster
Red line represents referance, above red line means up-regulation, below red line means down-regulation
